# Supplementary material for: N-(4-Amino-1,2,5-oxa­diazol-3-yl)formamide
Source: IUCrdata. 2025 Aug 15;10(Pt 8):x250720. doi: 10.1107/S2414314625007205 (PMC12412684; doi:10.1107/S2414314625007205)
Supplement: Supplementary file 1 [file x-10-x250720-sup1.cif]

##############################################################################
#                                                                            #
# This CIF contains the data for a data article accepted for                 #
# publication in IUCrData. It conforms to the requirements of                #
# Notes for Authors for IUCrData, and has been                               #
# peer reviewed under the auspices of IUCrData.                              #
#                                                                            #
# Full details of the Crystallographic Information File format               #
# are given in the paper "The Crystallographic Information File (CIF):       #
# a New Standard Archive File for Crystallography" by S. R. Hall, F. H.      #
# Allen and I. D. Brown [Acta Cryst. (1991), A47, 655-685].                  #
#                                                                            #
# The current version of the core CIF dictionary is obtainable from          #
# ftp://ftp.iucr.org/pub/cif_core.dic.                                       #
#                                                                            #
# Software is freely available for graphical display of the structure(s)     #
# in this CIF. For information consult the CIF software page                 #
# http://www.iucr.org/resources/cif/software.                                #
#                                                                            #
# This file may be used for bona fide research purposes within the           #
# scientific community so long as proper attribution is given to the data    # 
# article from which it was obtained.                                        #
#                                                                            #
##############################################################################
data_I
_audit_creation_method
;
Olex2 1.3
(compiled 2019.09.11 svn.r3662 for OlexSys, GUI svn.r5938)
;
_journal_date_recd_electronic     2025-06-25
_journal_date_accepted     2025-08-13
_journal_name_full     'IUCrData'
_journal_year     2025
_journal_volume     10
_journal_issue      1
_journal_page_first     0
_journal_page_last     0
_journal_paper_category     HO
_journal_paper_doi     10.1107/S2414314625007205
_journal_coeditor_code     WM4232
_publ_contact_author_name     'Mohammed Hadi Al-Douh'
_publ_contact_author_address
;
Chemistry Department,
Faculty of Science,
Hadhramout University,
Mukalla,
Hadhramout,
Yemen
;
_publ_contact_author_email     m.aldouh@hu.edu.ye
_publ_contact_author_fax     ?
_publ_contact_author_phone     ?
_publ_section_title
;
<i>N</i>-(4-Amino-1,2,5-oxadiazol-3-yl)formamide
;
loop_
    _publ_author_name
    _publ_author_footnote
    _publ_author_address
    'Guseinov, Firudin I.' .
;
Kosygin State University of Russia,
117997 Moscow,
Russian Federation
N. D. Zelinsky Institute of Organic Chemistry,
Russian Academy of Sciences,
119991 Moscow,
Russian Federation
;
    'H\"okelek, Tuncer' .
;
Hacettepe University,
Department of Physics,
06800 Beytepe-Ankara,
T\"urkiye
;
    'Shuvalova, Elena V.' .
;
N. D. Zelinsky Institute of Organic Chemistry,
Russian Academy of Sciences,
119991 Moscow,
Russian Federation
;
    'Samigullina, Aida I.' .
;
N. D. Zelinsky Institute of Organic Chemistry,
Russian Academy of Sciences,
119991 Moscow,
Russian Federation
;
    'Ekberov, Nizami A.' .
;
Azerbaijan State Pedagogical University,
68 Uzeyir Hajibeyov St.,
AZ 1000,
Baku,
Azerbaijan
;
    'Hasanov, Khudayar I.' .
;
Azerbaijan Medical University,
Scientific Research Centre (SRC),
A. Kasumzade St. 14,
AZ1022 Baku,
Azerbaijan
;
    'Al-Douh, Mohammed Hadi' .
;
Chemistry Department,
Faculty of Science,
Hadhramout University,
Mukalla,
Hadhramout,
Yemen
;
_publ_section_synopsis
;
Two crystallographically independent planar molecules are present in the title
compound that differ slightly in some of the bond angles.
;
_chemical_name_systematic
;
<i>N</i>-(4-Amino-1,2,5-oxadiazol-3-yl)formamide
;
_chemical_name_common     ?
_chemical_formula_moiety     'C3 H4 N4 O2'
_chemical_formula_sum     'C3 H4 N4 O2'
_chemical_formula_iupac     'C3 H4 N4 O2'
_chemical_formula_weight     128.10
_chemical_melting_point     ?
_space_group_crystal_system     monoclinic
_space_group_name_H-M_alt     'P 1 21/m 1'
_space_group_name_Hall     '-P 2yb'
loop_
    _space_group_symop_operation_xyz
    'x, y, z'
    '-x, y+1/2, -z'
    '-x, -y, -z'
    'x, -y-1/2, z'
_cell_length_a     7.98085(8)
_cell_length_b     6.17409(7)
_cell_length_c     10.19204(9)
_cell_angle_alpha     90
_cell_angle_beta     95.2595(9)
_cell_angle_gamma     90
_cell_volume     500.093(9)
_cell_formula_units_Z     4
_cell_measurement_reflns_used     9316
_cell_measurement_theta_min     4.3580
_cell_measurement_theta_max     78.2810
_cell_measurement_temperature     100.00(10)
_exptl_crystal_description     prism
_exptl_crystal_colour     colorless
_exptl_crystal_size_max     0.28
_exptl_crystal_size_mid     0.22
_exptl_crystal_size_min     0.04
_exptl_crystal_density_diffrn     1.701
_exptl_crystal_density_meas     ?
_exptl_crystal_density_method     'not measured'
_exptl_crystal_F_000     264
loop_
    _exptl_crystal_face_index_h
    _exptl_crystal_face_index_k
    _exptl_crystal_face_index_l
    _exptl_crystal_face_perp_dist
    1 0 -1 0.0267
    -1 0 1 0.0153
    0 0 1 0.0903
    0 0 -1 0.0886
    0 -1 0 0.1513
    0 1 0 0.0981
    1 -1 2 0.0914
    -2 -1 -2 0.0804
    1 0 0 0.0553
_exptl_absorpt_coefficient_mu     1.258
_exptl_absorpt_correction_type     gaussian
_exptl_absorpt_process_details
;
(CrysAlisPro; Rigaku OD, 2023)
;
_exptl_absorpt_correction_T_min     0.503
_exptl_absorpt_correction_T_max     1.000
_diffrn_ambient_temperature     100.00(10)
_diffrn_source     'micro-focus sealed X-ray tube'
_diffrn_radiation_type     'Cu K\a'
_diffrn_radiation_wavelength     1.54184
_diffrn_radiation_monochromator     mirror
_diffrn_measurement_device_type     'XtaLAB Synergy, Dualflex, HyPix'
_diffrn_measurement_device     'four-circle diffractometer'
_diffrn_measurement_method     '\w scans'
_diffrn_detector     'Hybrid Pixel Array Detector'
_diffrn_detector_area_resol_mean     10.0000
_diffrn_reflns_number     13311
_diffrn_reflns_av_R_equivalents     0.0314
_diffrn_reflns_av_unetI/netI     0.0156
_diffrn_reflns_theta_min     4.356
_diffrn_reflns_theta_max     79.692
_diffrn_reflns_theta_full     67.684
_diffrn_measured_fraction_theta_max     0.995
_diffrn_measured_fraction_theta_full     1.000
_diffrn_reflns_limit_h_min     -10
_diffrn_reflns_limit_h_max     10
_diffrn_reflns_limit_k_min     -7
_diffrn_reflns_limit_k_max     7
_diffrn_reflns_limit_l_min     -12
_diffrn_reflns_limit_l_max     12
_diffrn_radiation_probe     x-ray
_refine_special_details
;
The NH hydrogen atomss were located in difference-Fourier maps and
were refined isotropically.
;
_reflns_number_total     1182
_reflns_number_gt     1153
_reflns_threshold_expression     'I > 2\s(I)'
_refine_ls_structure_factor_coef     Fsqd
_refine_ls_matrix_type     full
_refine_ls_R_factor_all     0.0353
_refine_ls_R_factor_gt     0.0347
_refine_ls_wR_factor_gt     0.0941
_refine_ls_wR_factor_ref     0.0950
_refine_ls_goodness_of_fit_ref     1.061
_refine_ls_restrained_S_all     1.061
_refine_ls_number_reflns     1182
_refine_ls_number_parameters     128
_refine_ls_number_restraints     0
_refine_ls_hydrogen_treatment     mixed
_refine_ls_weighting_scheme     calc
_refine_ls_weighting_details
              'w=1/[\s^2^(Fo^2^)+(0.0568P)^2^+0.2125P] where P=(Fo^2^+2Fc^2^)/3'
_atom_sites_solution_hydrogens     mixed
_atom_sites_solution_primary     direct
_atom_sites_solution_secondary     difmap
_refine_ls_shift/su_max     0.000
_refine_ls_shift/su_mean     0.000
_refine_diff_density_max     0.451
_refine_diff_density_min     -0.263
_refine_ls_extinction_method
;
SHELXL-2018/3 (Sheldrick 2015b)
;
_refine_ls_extinction_coef     0.0043(10)
_refine_ls_extinction_expression
                                  'Fc^*^=kFc[1+0.001xFc^2^\l^3^/sin(2\q)]^-1/4^'
loop_
    _atom_type_symbol
    _atom_type_description
    _atom_type_scat_dispersion_real
    _atom_type_scat_dispersion_imag
    _atom_type_scat_source
    'C' 'C' 0.0181 0.0091
                         'International Tables Vol C Tables 4.2.6.8 and 6.1.1.4'
    'H' 'H' 0.0000 0.0000
                         'International Tables Vol C Tables 4.2.6.8 and 6.1.1.4'
    'N' 'N' 0.0311 0.0180
                         'International Tables Vol C Tables 4.2.6.8 and 6.1.1.4'
    'O' 'O' 0.0492 0.0322
                         'International Tables Vol C Tables 4.2.6.8 and 6.1.1.4'
_computing_data_collection
;
CrysAlisPro (Rigaku OD, 2023)
;
_computing_cell_refinement
;
CrysAlisPro (Rigaku OD, 2023)
;
_computing_data_reduction
;
CrysAlisPro (Rigaku OD, 2023)
;
_computing_structure_solution
;
<i>SHELXT</i> (Sheldrick, 2015a)
;
_computing_structure_refinement
;
SHELXL (Sheldrick, 2015b)
;
_computing_molecular_graphics
;
Olex2 (Dolomanov <i>et al.</i>,  2009)
;
_computing_publication_material
;
publCIF (Westrip, 2010)
;
loop_
    _atom_site_type_symbol
    _atom_site_label
    _atom_site_fract_x
    _atom_site_fract_y
    _atom_site_fract_z
    _atom_site_U_iso_or_equiv
    _atom_site_adp_type
    _atom_site_calc_flag
    _atom_site_occupancy
    _atom_site_disorder_assembly
    _atom_site_disorder_group
    O O1A 0.21691(14) 0.750000 -0.13259(11) 0.0213(3) Uani d 1 . .
    O O9A -0.19240(15) 0.750000 0.09542(12) 0.0223(3) Uani d 1 . .
    N N2A 0.08834(16) 0.750000 -0.04954(13) 0.0183(3) Uani d 1 . .
    N N5A 0.37506(17) 0.750000 -0.05892(14) 0.0212(3) Uani d 1 . .
    N N6A 0.46198(18) 0.750000 0.16804(16) 0.0309(4) Uani d 1 . .
    H H6A 0.569(4) 0.750000 0.154(3) 0.034(6) Uiso d 1 . .
    H H6B 0.433(3) 0.750000 0.245(3) 0.029(6) Uiso d 1 . .
    N N7A 0.08165(16) 0.750000 0.18320(13) 0.0181(3) Uani d 1 . .
    H H7A 0.141(3) 0.750000 0.259(3) 0.027(6) Uiso d 1 . .
    C C3A 0.16276(19) 0.750000 0.06877(15) 0.0163(3) Uani d 1 . .
    C C4A 0.34342(19) 0.750000 0.06452(16) 0.0191(3) Uani d 1 . .
    C C8A -0.0871(2) 0.750000 0.18991(16) 0.0205(4) Uani d 1 . .
    H H8A -0.126486 0.750000 0.275080 0.025 Uiso calc 1 . .
    O O1B 0.19712(15) 0.250000 0.50920(12) 0.0247(3) Uani d 1 . .
    O O9B 0.71609(15) 0.250000 0.57695(12) 0.0226(3) Uani d 1 . .
    N N2B 0.37256(17) 0.250000 0.52444(14) 0.0230(3) Uani d 1 . .
    N N5B 0.13570(18) 0.250000 0.37538(14) 0.0213(3) Uani d 1 . .
    N N6B 0.26997(19) 0.250000 0.17935(14) 0.0259(4) Uani d 1 . .
    H H6C 0.365(3) 0.250000 0.141(2) 0.023(5) Uiso d 1 . .
    H H6D 0.177(4) 0.250000 0.130(3) 0.039(7) Uiso d 1 . .
    N N7B 0.58111(16) 0.250000 0.37086(13) 0.0187(3) Uani d 1 . .
    H H7B 0.595(3) 0.250000 0.283(3) 0.028(6) Uiso d 1 . .
    C C3B 0.4166(2) 0.250000 0.40507(15) 0.0176(3) Uani d 1 . .
    C C4B 0.26997(19) 0.250000 0.31096(16) 0.0170(3) Uani d 1 . .
    C C8B 0.7209(2) 0.250000 0.45783(16) 0.0201(4) Uani d 1 . .
    H H8B 0.827870 0.250000 0.423922 0.024 Uiso calc 1 . .
loop_
    _atom_site_aniso_label
    _atom_site_aniso_U_11
    _atom_site_aniso_U_22
    _atom_site_aniso_U_33
    _atom_site_aniso_U_12
    _atom_site_aniso_U_13
    _atom_site_aniso_U_23
    O1A 0.0133(5) 0.0377(7) 0.0134(5) 0.000 0.0029(4) 0.000
    O9A 0.0136(5) 0.0363(7) 0.0165(6) 0.000 0.0000(4) 0.000
    N2A 0.0123(6) 0.0303(7) 0.0130(6) 0.000 0.0045(5) 0.000
    N5A 0.0117(6) 0.0342(8) 0.0178(7) 0.000 0.0018(5) 0.000
    N6A 0.0101(7) 0.0663(12) 0.0164(7) 0.000 0.0013(5) 0.000
    N7A 0.0109(6) 0.0326(8) 0.0106(6) 0.000 0.0005(5) 0.000
    C3A 0.0107(7) 0.0246(8) 0.0136(7) 0.000 0.0017(5) 0.000
    C4A 0.0117(7) 0.0286(8) 0.0170(8) 0.000 0.0019(6) 0.000
    C8A 0.0159(7) 0.0315(9) 0.0145(7) 0.000 0.0025(6) 0.000
    O1B 0.0137(6) 0.0467(8) 0.0141(6) 0.000 0.0026(4) 0.000
    O9B 0.0177(6) 0.0349(7) 0.0143(6) 0.000 -0.0027(4) 0.000
    N2B 0.0126(6) 0.0404(9) 0.0159(7) 0.000 0.0017(5) 0.000
    N5B 0.0150(6) 0.0361(8) 0.0127(6) 0.000 0.0006(5) 0.000
    N6B 0.0116(7) 0.0540(10) 0.0117(6) 0.000 -0.0012(5) 0.000
    N7B 0.0113(6) 0.0338(8) 0.0109(7) 0.000 0.0005(5) 0.000
    C3B 0.0136(7) 0.0257(8) 0.0133(7) 0.000 0.0008(6) 0.000
    C4B 0.0128(7) 0.0238(8) 0.0142(7) 0.000 0.0004(5) 0.000
    C8B 0.0137(7) 0.0294(9) 0.0169(8) 0.000 -0.0010(6) 0.000
_geom_special_details
;
 All esds (except the esd in the dihedral angle between two l.s. planes)
 are estimated using the full covariance matrix.  The cell esds are taken
 into account individually in the estimation of esds in distances, angles
 and torsion angles; correlations between esds in cell parameters are only
 used when they are defined by crystal symmetry.  An approximate (isotropic)
 treatment of cell esds is used for estimating esds involving l.s. planes.
;
loop_
    _geom_bond_atom_site_label_1
    _geom_bond_atom_site_label_2
    _geom_bond_site_symmetry_2
    _geom_bond_distance
    _geom_bond_publ_flag
    O1A N2A . 1.3888(16) ?
    O1A N5A . 1.4082(17) ?
    O9A C8A . 1.219(2) ?
    N2A C3A . 1.294(2) ?
    N5A C4A . 1.306(2) ?
    N6A H6A . 0.88(3) ?
    N6A H6B . 0.83(3) ?
    N6A C4A . 1.351(2) ?
    N7A H7A . 0.87(3) ?
    N7A C3A . 1.385(2) ?
    N7A C8A . 1.355(2) ?
    C3A C4A . 1.446(2) ?
    C8A H8A . 0.9500 ?
    O1B N2B . 1.3945(17) ?
    O1B N5B . 1.4064(17) ?
    O9B C8B . 1.218(2) ?
    N2B C3B . 1.297(2) ?
    N5B C4B . 1.307(2) ?
    N6B H6C . 0.88(2) ?
    N6B H6D . 0.85(3) ?
    N6B C4B . 1.341(2) ?
    N7B H7B . 0.91(3) ?
    N7B C3B . 1.389(2) ?
    N7B C8B . 1.360(2) ?
    C3B C4B . 1.444(2) ?
    C8B H8B . 0.9500 ?
loop_
    _geom_contact_atom_site_label_1
    _geom_contact_atom_site_label_2
    _geom_contact_distance
    _geom_contact_site_symmetry_1
    _geom_contact_site_symmetry_2
    _geom_contact_publ_flag
    O1A N7B 3.0352(18) . 2_655 no
    O1B C8B 3.1671(5) . 2_656 no
    O9A N6B 2.812(2) . 3_565 no
    O9A N2A 2.7947(18) . . no
    N6A O9A 2.9206(19) . 1_655 no
    O9B N7A 2.8032(18) . 2_646 no
    O9B N6A 3.074(2) . 3_666 no
    O9B N2B 2.7448(19) . . no
    O1A H7B 2.24(3) . 3_665 no
    O1B H8A 2.3189 . 3_566 no
    H6D O9A 2.31(3) . 2_545 no
    O9A H6C 2.66(2) . 3_565 no
    H6A O9A 2.06(3) . 1_655 no
    H6D O9A 2.31(3) . 3_565 no
    O9B H7A 1.94(3) . 3_666 no
    H6B O9B 2.26(3) . 2_656 no
    N2A N6B 3.039(2) . 2_555 no
    N2B C8B 3.1849(5) . 2_646 no
    N6A N7A 3.054(2) . . no
    N6B N7B 3.014(2) . . no
    N2A H6D 2.20(3) . 3_565 no
    H6B N2B 2.69(3) . 2_656 no
    N5A H7B 2.32(3) . 3_665 no
    N5A H6C 2.31(2) . 3_665 no
    H8B N5B 2.55 . 4_665 no
    N6B H7B 2.72(3) . . no
    C8A H6A 2.74(3) . 1_455 no
    H6B H7A 2.35(3) . . no
    H6C H7B 2.24(4) . . no
loop_
    _geom_angle_atom_site_label_1
    _geom_angle_atom_site_label_2
    _geom_angle_atom_site_label_3
    _geom_angle_site_symmetry_1
    _geom_angle_site_symmetry_3
    _geom_angle
    _geom_angle_publ_flag
    N2A O1A N5A . . 110.56(11) ?
    C3A N2A O1A . . 105.44(12) ?
    C4A N5A O1A . . 105.71(12) ?
    H6A N6A H6B . . 120(2) ?
    C4A N6A H6A . . 119.8(17) ?
    C4A N6A H6B . . 119.8(17) ?
    C3A N7A H7A . . 119.6(16) ?
    C8A N7A H7A . . 114.5(16) ?
    C8A N7A C3A . . 125.88(14) ?
    N2A C3A N7A . . 125.07(14) ?
    N2A C3A C4A . . 110.23(13) ?
    N7A C3A C4A . . 124.71(14) ?
    N5A C4A N6A . . 124.68(15) ?
    N5A C4A C3A . . 108.07(14) ?
    N6A C4A C3A . . 127.25(15) ?
    O9A C8A N7A . . 125.23(15) ?
    O9A C8A H8A . . 117.4 ?
    N7A C8A H8A . . 117.4 ?
    N2B O1B N5B . . 111.41(11) ?
    C3B N2B O1B . . 104.56(13) ?
    C4B N5B O1B . . 104.97(13) ?
    H6C N6B H6D . . 118(2) ?
    C4B N6B H6C . . 121.3(15) ?
    C4B N6B H6D . . 120.5(18) ?
    C3B N7B H7B . . 116.9(15) ?
    C8B N7B H7B . . 118.0(15) ?
    C8B N7B C3B . . 125.04(14) ?
    N2B C3B N7B . . 125.41(14) ?
    N2B C3B C4B . . 110.49(14) ?
    N7B C3B C4B . . 124.10(14) ?
    N5B C4B N6B . . 125.28(15) ?
    N5B C4B C3B . . 108.56(14) ?
    N6B C4B C3B . . 126.16(15) ?
    O9B C8B N7B . . 123.42(15) ?
    O9B C8B H8B . . 118.3 ?
    N7B C8B H8B . . 118.3 ?
loop_
    _geom_torsion_atom_site_label_1
    _geom_torsion_atom_site_label_2
    _geom_torsion_atom_site_label_3
    _geom_torsion_atom_site_label_4
    _geom_torsion_site_symmetry_1
    _geom_torsion_site_symmetry_2
    _geom_torsion_site_symmetry_3
    _geom_torsion_site_symmetry_4
    _geom_torsion
    _geom_torsion_publ_flag
    O1A N2A C3A N7A . . . . 180.000000 ?
    O1A N2A C3A C4A . . . . 0.0 ?
    O1A N5A C4A N6A . . . . 180.000000 ?
    O1A N5A C4A C3A . . . . 0.0 ?
    N2A O1A N5A C4A . . . . 0.000000 ?
    N2A C3A C4A N5A . . . . 0.0 ?
    N2A C3A C4A N6A . . . . 180.000000 ?
    N5A O1A N2A C3A . . . . 0.000000 ?
    N7A C3A C4A N5A . . . . 180.0 ?
    N7A C3A C4A N6A . . . . 0.000000 ?
    C3A N7A C8A O9A . . . . 0.000000 ?
    C8A N7A C3A N2A . . . . 0.000000 ?
    C8A N7A C3A C4A . . . . 180.000000 ?
    O1B N2B C3B N7B . . . . 180.000000 ?
    O1B N2B C3B C4B . . . . 0.000000 ?
    O1B N5B C4B N6B . . . . 180.000000 ?
    O1B N5B C4B C3B . . . . 0.000000 ?
    N2B O1B N5B C4B . . . . 0.000000 ?
    N2B C3B C4B N5B . . . . 0.000000 ?
    N2B C3B C4B N6B . . . . 180.000000 ?
    N5B O1B N2B C3B . . . . 0.000000 ?
    N7B C3B C4B N5B . . . . 180.000000 ?
    N7B C3B C4B N6B . . . . 0.000000 ?
    C3B N7B C8B O9B . . . . 0.000000 ?
    C8B N7B C3B N2B . . . . 0.000000 ?
    C8B N7B C3B C4B . . . . 180.000000 ?
loop_
    _geom_hbond_atom_site_label_D
    _geom_hbond_atom_site_label_H
    _geom_hbond_atom_site_label_A
    _geom_hbond_site_symmetry_A
    _geom_hbond_distance_DH
    _geom_hbond_distance_HA
    _geom_hbond_distance_DA
    _geom_hbond_angle_DHA
    _geom_hbond_publ_flag
    N6A H6A O9A 1_655 0.88(3) 2.05(3) 2.9207(19) 172(2) yes
    N6A H6B O9B 3_666 0.83(3) 2.26(3) 3.074(2) 164(2) yes
    N7A H7A O9B 2_656 0.87(3) 1.93(3) 2.8033(18) 177(2) yes
    N7A H7A O9B 3_666 0.87(3) 1.93(3) 2.8033(18) 177(2) yes
    N6B H6C N5A 3_665 0.88(2) 2.31(2) 3.189(2) 175(2) yes
    N6B H6D O9A 3_565 0.85(3) 2.31(3) 2.8121(19) 118(2) yes
    N6B H6D N2A 3_565 0.85(3) 2.20(3) 3.0387(19) 166(3) yes
    N7B H7B O1A 3_665 0.91(3) 2.24(3) 3.0354(17) 145(2) yes
    N7B H7B N5A 3_665 0.91(3) 2.32(3) 3.2302(19) 179(2) yes
    C8A H8A O1B 3_566 0.95 2.32 3.266(2) 175 yes
    C8B H8B N5B 4_665 0.95 2.55 3.489(2) 170 yes
_shelx_space_group_comment
;
The symmetry employed for this shelxl refinement is uniquely defined
by the following loop, which should always be used as a source of
symmetry information in preference to the above space-group names.
They are only intended as comments.
;
_shelx_estimated_absorpt_T_min     0.720
_shelx_estimated_absorpt_T_max     0.951
_shelx_hkl_file
;
   0   0   1   17.00    0.70
   0   0   2  574.30   15.32
   0   0   2  594.71   14.96
   0   0   3  613.97   16.69
   0   0   3  633.11   16.14
   0   0   4  357.61   10.44
   0   0   4  356.16    9.64
   0   0   5    0.72    0.30
   0   0   5    0.51    0.14
   0   0   5    0.68    0.21
   0   0   5    0.59    0.20
   0   0   6    6.29    0.73
   0   0   6    7.34    0.58
   0   0   6    7.04    1.06
   0   0  -6    5.54    0.88
   0   0   6    5.94    0.44
   0   0  -7   86.95    4.35
   0   0   7   92.59    3.00
   0   0   7   89.71    3.03
   0   0   7   93.81    3.13
   0   0   7   91.08    3.10
   0   0   7   79.96    3.30
   0   0   7   91.72    4.73
   0   0   7   86.48    3.16
   0   0   7   88.17    2.98
   0   0   7   91.87    3.00
   0   0   7   94.06    3.20
   0   0   7   87.73    2.78
   0   0   8   95.52    3.28
   0   0   8   91.91    3.21
   0   0   8   98.13    3.36
   0   0   8   92.99    3.41
   0   0   8   91.53    3.21
   0   0   8   96.11    3.23
   0   0   8   90.28    3.06
   0   0   8   97.97    3.35
   0   0  -8   89.15    4.70
   0   0   8   87.17    3.62
   0   0   8   88.48    5.01
   0   0   8   93.91    3.07
   0   0   9  209.25    6.54
   0   0   9  220.97    6.27
   0   0   9  213.41    6.38
   0   0   9  222.81    6.38
   0   0   9  201.45    6.35
   0   0   9  206.89    6.11
   0   0   9  207.79    6.11
   0   0   9  214.31    6.39
   0   0   9  207.97    6.45
   0   0   9  215.14    6.40
   0   0  -9  202.63    8.27
   0   0   9  220.16    6.47
   0   0  10    1.28    0.32
   0   0  10    1.29    0.31
   0   0  10    1.43    0.33
   0   0  10    1.56    0.36
   0   0  10    1.19    0.27
   0   0  10    1.79    0.33
   0   0  11    3.03    0.41
   0   0  11    2.41    0.40
   0   0  11    2.77    0.34
   0   0  11    3.46    0.42
   0   0  11    3.22    0.42
   0   0  12    0.46    0.15
   0   0  12    0.54    0.15
   0   0  12    0.17    0.10
   0   0  12    0.30    0.13
   0  -1   0    0.02    0.05
   0   1   0   -0.01    0.05
   0   1   1   18.53    0.78
   0  -1   1   18.09    0.65
   0   1   1   17.80    0.75
   0  -1   1   18.37    0.73
   0   1   2  588.16   15.02
   0  -1   2  569.52   14.93
   0   1   2  578.42   14.87
   0   1   2  557.54   14.83
   0   1   3   45.66    1.73
   0   1   3   45.58    2.04
   0  -1   3   44.72    1.99
   0  -1   4  181.45    6.02
   0   1   4  192.24    6.18
   0   1   4  182.21    5.42
   0   1   5  147.26    4.69
   0   1   5  144.24    4.20
   0   1  -5  153.15    5.38
   0  -1  -5  140.68    5.26
   0   1   5  141.56    5.51
   0  -1   5  149.49    5.46
   0   1   5  144.21    4.11
   0  -1   5  146.33    4.18
   0   1   6   50.90    2.28
   0   1   6   47.87    1.83
   0   1   6   48.99    3.02
   0  -1   6   44.30    2.84
   0   1  -6   48.18    2.80
   0  -1  -6   46.82    2.77
   0   1   6   49.24    1.72
   0   1   6   49.50    1.96
   0  -1   6   49.22    1.84
   0  -1   7   21.69    2.09
   0  -1   7   24.11    1.46
   0   1   7   23.68    2.22
   0   1   7   23.74    1.49
   0   1   7   25.17    1.21
   0  -1   7   22.93    1.22
   0   1   7   21.94    1.17
   0  -1   7   24.40    1.27
   0   1   7   22.81    1.22
   0   1  -7   21.02    1.93
   0  -1  -7   21.56    1.95
   0   1   7   24.96    1.21
   0   1   7   26.35    1.12
   0   1   7   23.76    1.13
   0   1   7   24.81    1.21
   0  -1   7   26.78    1.30
   0   1   7   24.55    1.33
   0  -1  -7   24.80    1.33
   0  -1   7   24.59    1.21
   0  -1   7   23.48    1.37
   0  -1   7   25.70    1.32
   0  -1  -7   23.97    1.32
   0  -1   7   24.11    1.25
   0   1   7   24.14    1.61
   0   1   7   23.00    1.32
   0  -1  -7   21.26    1.26
   0  -1  -8   56.18    3.51
   0   1  -8   56.83    3.53
   0   1   8   54.66    2.11
   0  -1   8   53.12    2.25
   0   1   8   56.33    2.28
   0   1   8   57.39    2.24
   0   1   8   56.94    2.13
   0  -1   8   58.33    2.66
   0  -1   8   55.85    3.77
   0   1   8   57.83    2.68
   0   1   8   64.54    4.08
   0   1   8   55.83    2.16
   0   1   8   56.42    2.16
   0   1   8   55.36    1.98
   0   1   8   58.56    2.40
   0  -1   8   56.98    2.27
   0   1   8   54.19    2.40
   0  -1   8   57.19    2.41
   0  -1   8   57.21    2.23
   0   1   8   56.73    2.33
   0  -1   8   55.96    2.46
   0   1   8   54.50    2.85
   0  -1   8   57.56    2.29
   0  -1  -8   53.17    2.31
   0   1   8   55.79    2.16
   0   1   8   54.03    2.11
   0  -1  -8   55.43    2.33
   0  -1   9   91.68    3.73
   0  -1   9   86.63    5.09
   0   1   9   93.06    3.81
   0   1   9   92.37    5.34
   0   1   9   93.36    3.15
   0   1   9   94.98    3.19
   0  -1  -9   91.76    3.26
   0   1   9   95.34    3.44
   0  -1   9   90.65    3.22
   0   1   9   92.83    3.18
   0   1   9   94.23    3.15
   0   1   9   88.20    3.00
   0  -1   9   93.96    3.46
   0  -1   9   94.83    3.25
   0   1   9   89.39    3.30
   0  -1   9   93.51    3.55
   0  -1   9   93.46    3.53
   0  -1   9   94.92    3.37
   0  -1  -9   88.22    4.79
   0   1  -9   90.19    4.80
   0   1   9   92.12    3.14
   0  -1   9   97.69    3.40
   0   1   9   92.28    3.26
   0   1   9   93.49    3.35
   0  -1  -9   89.14    3.32
   0  -1  -9   88.15    3.29
   0   1  10   33.10    1.90
   0  -1  10   29.18    1.79
   0  -1  10   28.20    1.53
   0   1  10   30.98    1.41
   0  -1  10   28.07    1.61
   0  -1  10   28.50    1.42
   0  -1  10   30.13    1.56
   0  -1  10   28.62    1.48
   0  -1  10   30.01    1.56
   0   1  10   29.78    1.47
   0   1  10   28.40    1.50
   0   1  10   28.00    1.37
   0   1  10   28.71    1.37
   0  -1 -10   26.05    1.38
   0   1  10   29.18    1.56
   0  -1 -10   30.53    1.49
   0  -1  11   12.06    0.84
   0   1  11   11.78    0.82
   0   1  11   12.70    0.84
   0  -1  11   11.25    0.82
   0   1  11   11.81    0.81
   0  -1  11   11.30    0.96
   0   1  11   10.31    0.94
   0  -1  11   11.52    0.79
   0  -1  11    9.44    0.66
   0   1  11   12.43    0.84
   0  -1  11   13.57    0.94
   0   1  11   10.46    0.67
   0  -1  12   16.48    0.83
   0   1  12   15.32    0.80
   0   1  12   13.96    0.73
   0  -1  12   15.47    0.86
   0   1  12   15.05    0.80
   0  -1  12   16.66    0.83
   0  -1  12   15.10    0.75
   0   1  12   15.20    0.75
   0   2   0 9960.33  248.22
   0  -2   0 9999.00  248.40
   0  -2  -1   11.46    0.43
   0   2   1   11.03    0.71
   0   2   1    9.07    0.42
   0  -2  -1    9.63    0.81
   0  -2   1    9.20    0.62
   0   2  -2  343.21    8.83
   0  -2  -2  325.61    8.81
   0   2   2  340.44    9.11
   0  -2   2  326.08    8.85
   0   2   2  340.47    8.98
   0  -2   2  318.29    8.55
   0   2   3  320.87    9.16
   0  -2   3  320.86    9.18
   0   2   3  333.77    9.35
   0   2  -3  339.09    9.17
   0   2   3  328.89    9.29
   0  -2  -3  315.16    9.08
   0   2   4  213.93    6.78
   0  -2   4  199.00    6.53
   0   2   4  215.10    6.34
   0  -2  -4  199.09    6.44
   0   2  -4  207.78    6.50
   0   2   4  200.47    5.79
   0   2   5    0.12    0.10
   0  -2   5    0.11    0.10
   0  -2   5    0.09    0.17
   0   2   5    1.08    0.41
   0   2   5    0.95    0.23
   0   2   5    0.12    0.13
   0  -2  -5   -0.08    0.15
   0   2  -5    0.08    0.18
   0  -2   5    0.17    0.11
   0   2   5    0.11    0.11
   0   2   5    0.10    0.13
   0   2   6    2.11    0.31
   0  -2   6    2.63    0.65
   0   2   6    2.80    0.43
   0   2   6    2.38    0.64
   0  -2   6    1.92    0.35
   0  -2  -6    1.42    0.45
   0   2  -6    1.53    0.48
   0   2   6    1.45    0.38
   0   2   6    1.35    0.28
   0  -2   6    2.31    0.31
   0   2   6    1.30    0.30
   0   2   7   72.72    2.55
   0   2   7   69.88    2.51
   0   2   7   68.05    3.14
   0  -2   7   70.49    2.67
   0  -2  -7   64.86    3.60
   0  -2   7   73.60    2.64
   0   2  -7   67.28    3.67
   0   2   7   70.37    2.89
   0   2   7   68.65    4.03
   0  -2   7   68.83    2.82
   0  -2   7   66.84    3.89
   0   2   7   64.75    2.57
   0   2   7   71.65    2.58
   0   2   7   70.62    2.50
   0  -2   7   68.08    2.66
   0   2   7   68.19    2.39
   0   2   7   67.73    2.53
   0   2   7   69.49    2.54
   0   2   7   69.61    2.46
   0   2   7   69.04    2.55
   0  -2  -7   64.68    2.52
   0  -2   7   65.62    2.44
   0  -2   7   72.21    2.82
   0  -2   7   68.88    2.77
   0  -2   7   67.32    2.67
   0  -2   7   69.80    2.76
   0  -2   7   69.46    2.57
   0  -2  -7   70.74    2.80
   0   2   7   69.01    2.53
   0  -2  -7   65.84    2.73
   0   2   7   71.24    2.74
   0  -2  -7   70.45    2.76
   0   2   8   71.27    3.43
   0  -2   8   76.54    2.96
   0   2   8   75.64    2.83
   0   2   8   78.37    2.85
   0  -2  -8   73.29    4.09
   0   2  -8   75.95    4.09
   0  -2   8   82.20    2.96
   0  -2   8   77.14    4.41
   0  -2   8   79.35    3.19
   0   2   8   73.45    4.51
   0   2   8   80.79    3.30
   0   2   8   78.37    2.87
   0   2   8   78.46    2.85
   0   2   8   80.93    2.80
   0   2   8   78.31    2.85
   0   2   8   76.53    2.67
   0  -2   8   74.29    2.96
   0   2   8   77.55    2.74
   0   2   8   78.47    2.69
   0  -2   8   76.10    2.72
   0   2   8   76.49    3.02
   0  -2   8   79.02    3.14
   0  -2   8   77.52    2.87
   0  -2   8   81.55    3.12
   0  -2   8   77.87    3.11
   0  -2  -8   76.55    3.05
   0   2   8   78.08    2.85
   0  -2  -8   81.36    3.11
   0   2   8   77.11    2.76
   0  -2  -8   79.93    3.06
   0   2   8   74.86    2.82
   0  -2  -8   75.44    3.03
   0   2   9  161.25    4.95
   0   2   9  161.56    4.99
   0   2   9  162.68    5.00
   0  -2   9  169.92    5.16
   0   2  -9  151.53    6.51
   0  -2  -9  156.51    6.66
   0   2   9  152.84    5.19
   0   2   9  163.06    4.96
   0   2   9  164.71    5.05
   0  -2   9  166.97    5.24
   0   2   9  152.08    4.82
   0  -2  -9  157.10    5.16
   0   2   9  170.84    5.04
   0   2   9  155.73    4.88
   0  -2   9  161.37    5.31
   0  -2   9  158.94    5.03
   0  -2   9  159.91    5.19
   0   2   9  152.34    5.83
   0  -2  -9  173.70    5.35
   0   2   9  163.40    5.05
   0   2   9  170.26    5.61
   0  -2   9  163.80    5.45
   0  -2   9  162.20    7.07
   0   2   9  151.39    7.15
   0  -2  -9  159.36    5.21
   0   2  10    0.75    0.24
   0   2  10    1.17    0.27
   0   2  10    1.01    0.24
   0  -2  10    1.22    0.32
   0  -2  10    0.89    0.24
   0  -2  10    1.21    0.29
   0  -2  10    0.72    0.25
   0  -2 -10    1.46    0.31
   0   2  10    1.03    0.26
   0  -2 -10    1.11    0.28
   0   2  10    0.99    0.24
   0   2  10    0.98    0.24
   0  -2  10    1.23    0.28
   0   2  10    0.94    0.30
   0  -2  10    1.10    0.31
   0   2  10    0.79    0.22
   0   2  10    1.28    0.26
   0  -2  11    1.85    0.31
   0  -2  11    2.31    0.34
   0  -2 -11    1.63    0.26
   0   2  11    1.67    0.25
   0   2  11    1.55    0.22
   0  -2 -11    1.78    0.25
   0  -2  11    2.15    0.31
   0   2  11    1.87    0.31
   0   2  12    0.11    0.07
   0  -2  12    0.03    0.06
   0   3   0   -0.05    0.09
   0  -3   0    0.16    0.14
   0  -3   0    0.07    0.10
   0   3  -1    6.60    0.66
   0   3   1    6.58    0.64
   0  -3   1    5.61    0.58
   0  -3  -1    5.36    0.71
   0  -3   1    6.15    0.53
   0  -3   2  180.09    5.20
   0  -3  -2  181.54    5.43
   0   3   2  183.40    5.62
   0   3  -2  174.73    5.67
   0   3   3   11.66    0.76
   0  -3   3   11.44    0.72
   0   3   3   14.11    1.20
   0  -3  -3   11.56    0.76
   0   3   3   12.20    1.01
   0   3   4   64.11    2.37
   0   3   4   62.49    2.76
   0  -3   4   60.90    2.59
   0   3   4   66.00    3.02
   0  -3  -4   62.66    2.56
   0   3   5   58.82    2.26
   0   3   5   61.19    2.37
   0  -3  -5   60.05    2.37
   0  -3   5   55.59    2.29
   0  -3   5   56.38    2.26
   0  -3  -5   57.76    2.40
   0  -3   5   57.54    2.78
   0   3   5   53.68    2.85
   0  -3   5   56.70    2.30
   0   3   5   61.74    2.90
   0  -3  -5   57.65    2.70
   0  -3   5   56.06    2.24
   0  -3   6   17.13    1.52
   0  -3  -6   18.49    1.25
   0   3   6   18.07    1.15
   0   3   6   16.55    0.97
   0   3   6   17.06    0.95
   0  -3   6   15.86    1.12
   0  -3   6   16.84    1.09
   0  -3  -6   15.81    1.43
   0   3   6   16.50    1.05
   0   3   6   17.68    1.07
   0   3   6   15.97    1.11
   0  -3  -6   16.36    1.11
   0  -3  -6   15.86    1.14
   0   3   6   16.38    1.04
   0  -3  -6   15.76    1.13
   0  -3   6   15.31    1.03
   0  -3   6   15.82    1.08
   0  -3   6   15.97    1.10
   0  -3   6   16.60    1.08
   0   3   6   16.15    0.99
   0  -3  -6   18.50    1.22
   0   3   6   15.82    0.99
   0   3   6   17.52    1.02
   0   3   6   16.62    1.41
   0  -3   6   16.75    1.13
   0   3   6   18.04    1.12
   0   3   6   15.76    1.10
   0   3   6   17.53    1.15
   0   3   7   12.79    1.27
   0  -3   7   11.78    0.98
   0   3   7   12.10    0.86
   0   3   7   12.07    0.87
   0  -3  -7   10.78    0.95
   0  -3   7   10.08    0.83
   0   3   7   10.91    0.91
   0   3   7   11.82    0.94
   0  -3   7   12.43    0.94
   0  -3  -7    9.61    1.19
   0   3   7   11.58    0.79
   0  -3   7   10.25    0.92
   0   3   7   11.14    0.81
   0   3   7   12.47    0.88
   0  -3  -7   10.99    0.96
   0  -3  -7   11.12    0.90
   0   3   7   11.63    0.96
   0  -3   7   11.87    1.02
   0  -3   7   10.66    0.93
   0  -3   7   11.03    0.91
   0  -3  -7   11.11    0.98
   0  -3   7   12.72    0.94
   0  -3  -7   12.23    1.01
   0   3   7   12.49    0.87
   0   3   7   10.25    0.87
   0  -3  -7   11.30    0.97
   0   3   8   35.73    1.66
   0   3   8   35.89    1.66
   0   3   8   32.17    2.12
   0  -3   8   34.27    1.81
   0  -3   8   35.79    1.76
   0   3   8   33.04    1.75
   0   3   8   32.53    1.71
   0   3   8   32.58    1.51
   0  -3   8   34.84    1.83
   0   3   8   33.80    1.57
   0   3   8   33.57    1.53
   0   3   8   32.52    1.65
   0   3   8   34.57    1.59
   0   3   8   36.61    1.86
   0   3   8   35.54    1.77
   0  -3   8   35.38    1.90
   0  -3   8   33.61    1.79
   0  -3   8   32.10    1.61
   0  -3  -8   35.92    1.70
   0  -3  -8   35.18    1.86
   0  -3  -8   35.51    1.88
   0   3   8   36.87    1.67
   0  -3  -8   36.52    1.87
   0   3   9   60.98    2.33
   0   3   9   62.24    2.33
   0  -3   9   54.84    2.43
   0   3   9   55.37    2.16
   0   3   9   56.13    2.12
   0   3   9   60.65    2.31
   0   3   9   56.67    2.13
   0   3   9   58.59    2.43
   0   3   9   59.86    2.22
   0  -3  -9   60.46    2.50
   0   3   9   58.55    2.30
   0  -3  -9   57.19    2.19
   0   3   9   59.63    2.50
   0  -3   9   61.80    2.58
   0  -3   9   60.48    2.51
   0  -3   9   55.18    2.44
   0   3   9   59.29    2.29
   0   3   9   57.62    2.31
   0   3   9   62.16    2.33
   0  -3   9   58.51    2.37
   0  -3  -9   57.19    2.47
   0  -3 -10   19.68    1.14
   0   3  10   19.93    1.06
   0   3  10   19.43    1.05
   0   3  10   19.39    0.91
   0   3  10   17.94    0.93
   0   3  10   20.11    1.06
   0  -3  10   19.75    1.16
   0  -3  10   18.27    1.14
   0   3  10   19.71    1.04
   0   3  10   19.91    1.05
   0  -3  10   18.17    1.04
   0  -3 -10   18.96    1.11
   0   3  10   20.30    1.05
   0   3  10   17.61    0.94
   0   3  11    9.06    0.57
   0   3  11    8.99    0.57
   0  -3  11    7.82    0.52
   0  -3 -11    7.47    0.52
   0   3  11    8.92    0.57
   0  -3 -11    8.31    0.55
   0   3  11    8.37    0.53
   0   3  11    7.54    0.51
   0  -4   0 2714.48   66.63
   0   4   0 2542.55   66.81
   0  -4   1    4.27    0.56
   0   4   1    3.70    0.86
   0   4  -1    4.24    0.64
   0   4   1    4.93    0.67
   0   4   2  101.35    3.30
   0  -4  -2  100.98    3.69
   0  -4   2   98.28    3.40
   0   4  -2   92.78    3.80
   0   4   3   71.40    3.54
   0   4   3   72.60    2.66
   0  -4  -3   72.33    2.96
   0  -4   3   66.26    2.56
   0  -4   3   73.80    2.75
   0  -4   3   74.52    2.77
   0  -4   3   69.40    2.66
   0  -4  -3   68.56    2.50
   0  -4  -3   70.00    2.51
   0  -4  -3   73.38    2.64
   0  -4   3   70.06    2.71
   0  -4  -3   69.90    2.56
   0   4  -3   62.81    3.08
   0  -4  -3   67.64    2.62
   0  -4  -3   72.04    2.71
   0  -4  -3   69.58    2.64
   0  -4  -3   75.76    2.71
   0   4   4   59.78    3.17
   0   4   4   65.11    2.58
   0  -4  -4   64.01    2.53
   0  -4  -4   59.34    2.70
   0   4   4   64.68    2.49
   0  -4   4   63.85    2.57
   0  -4   4   63.97    2.59
   0  -4   4   58.97    2.11
   0  -4   4   61.72    2.15
   0  -4   4   57.76    2.38
   0  -4   4   61.05    2.35
   0  -4  -4   61.81    2.41
   0  -4  -4   58.01    2.44
   0  -4   4   60.40    2.49
   0   4  -4   50.42    2.87
   0  -4  -4   62.89    2.41
   0  -4  -4   61.46    2.49
   0  -4   5   -0.05    0.12
   0   4   5   -0.10    0.16
   0   4   5    0.05    0.15
   0  -4  -5    0.07    0.18
   0  -4  -5    0.06    0.16
   0  -4  -5    0.06    0.14
   0   4   5    0.06    0.12
   0   4   5    0.05    0.13
   0  -4   5    0.06    0.16
   0  -4   5    0.06    0.16
   0  -4   5    0.04    0.12
   0  -4   5    0.14    0.15
   0  -4   5    0.05    0.13
   0  -4  -5   -0.04    0.12
   0  -4  -5    0.06    0.15
   0  -4  -5    0.05    0.15
   0  -4  -5   -0.04    0.11
   0   4   5    0.05    0.12
   0   4  -5   -0.10    0.16
   0   4   6    0.10    0.19
   0  -4   6    0.15    0.18
   0   4   6    0.06    0.13
   0  -4  -6   -0.07    0.18
   0   4   6    0.05    0.15
   0   4   6    0.09    0.16
   0  -4  -6    0.06    0.17
   0  -4  -6    0.17    0.15
   0   4   6   -0.05    0.13
   0   4   6    0.06    0.14
   0  -4   6   -0.06    0.15
   0  -4   6    0.06    0.15
   0  -4   6    0.10    0.14
   0  -4  -6    0.04    0.09
   0  -4   6    0.05    0.12
   0  -4  -6    0.12    0.15
   0  -4  -6   -0.06    0.14
   0   4   6   -0.04    0.11
   0   4   6    0.09    0.13
   0   4   6   -0.09    0.09
   0   4   6    0.04    0.13
   0   4   7   35.42    1.72
   0   4   7   37.98    1.88
   0   4   7   34.70    1.50
   0   4   7   38.90    1.79
   0   4   7   36.15    1.73
   0  -4  -7   37.26    1.85
   0   4   7   38.34    1.91
   0   4   7   30.92    2.16
   0   4   7   38.22    1.70
   0   4   7   38.21    1.72
   0  -4   7   34.47    1.75
   0  -4   7   35.19    1.74
   0   4   7   36.65    1.70
   0   4   7   38.27    1.69
   0  -4  -7   34.75    1.89
   0   4   8   45.73    1.92
   0   4   8   50.95    2.20
   0   4   8   44.20    1.82
   0  -4  -8   47.32    1.96
   0   4   8   50.03    1.97
   0   4   8   46.83    2.06
   0  -4  -8   52.90    2.25
   0  -4   8   45.02    2.02
   0   4   8   46.18    1.98
   0  -4  -8   49.76    2.22
   0  -4  -8   44.70    2.03
   0   4   8   46.97    2.09
   0   4   8   49.11    1.97
   0   4   8   48.41    1.95
   0   4   8   46.27    1.99
   0  -4   9   82.30    3.00
   0  -4   9   83.37    3.03
   0  -4  -9   81.42    2.95
   0   4   9   82.15    2.78
   0   4   9   83.31    2.78
   0   4   9   82.34    2.76
   0  -4  -9   77.49    2.60
   0   4   9   84.43    2.76
   0   4   9   80.43    2.82
   0   4   9   84.79    2.80
   0  -4  -9   87.26    3.03
   0   4   9   76.20    2.67
   0   4   9   81.42    2.94
   0   4  10    0.83    0.20
   0   4  10    0.56    0.15
   0   4  10    0.54    0.15
   0  -4 -10    0.77    0.20
   0   4  10    0.69    0.17
   0  -4 -10    0.73    0.19
   0   4  10    0.85    0.18
   0  -4  10    0.68    0.20
   0  -4  10    0.67    0.19
   0  -4 -10    0.73    0.19
   0  -4 -11    0.47    0.10
   0   4  11    0.41    0.08
   0   4  11    0.49    0.10
   0   4  11    0.44    0.09
   0   4  11    0.45    0.09
   0   4  11    0.60    0.11
   0  -5   0    0.09    0.12
   0  -5   0    0.15    0.14
   0  -5   0    0.09    0.17
   0  -5   0   -0.05    0.15
   0  -5   0    0.05    0.13
   0  -5   0   -0.05    0.15
   0  -5   0   -0.06    0.19
   0   5   0   -0.14    0.22
   0  -5   1    2.36    0.39
   0  -5   1    2.28    0.37
   0  -5   1    2.03    0.36
   0  -5  -1    2.35    0.41
   0  -5   1    1.90    0.36
   0  -5  -1    2.41    0.41
   0  -5   1    2.49    0.43
   0  -5  -1    2.16    0.40
   0  -5   1    1.98    0.40
   0  -5   1    2.23    0.38
   0  -5   1    1.54    0.34
   0  -5  -1    2.14    0.40
   0  -5   1    2.10    0.39
   0  -5   1    2.66    0.38
   0  -5  -1    2.27    0.39
   0  -5  -1    2.44    0.39
   0   5   1    1.79    0.59
   0   5  -1    1.91    0.63
   0  -5   1    2.22    0.44
   0  -5   2   60.18    2.39
   0  -5   2   57.26    2.19
   0  -5   2   56.72    2.21
   0  -5   2   53.61    2.32
   0  -5  -2   54.33    2.27
   0  -5   2   55.74    2.40
   0  -5  -2   58.90    2.34
   0  -5   2   54.24    2.37
   0  -5  -2   56.97    2.32
   0  -5   2   53.82    2.40
   0  -5  -2   54.99    2.36
   0  -5   2   53.48    2.29
   0  -5   2   54.67    2.19
   0  -5  -2   56.32    2.37
   0  -5  -2   59.35    2.38
   0  -5  -2   53.59    2.35
   0   5   2   56.21    2.35
   0   5   2   53.94    2.21
   0  -5  -2   59.52    2.37
   0  -5  -2   53.05    2.61
   0  -5   2   51.35    2.34
   0  -5  -2   57.45    2.26
   0  -5  -3    2.34    0.50
   0   5   3    2.31    0.39
   0  -5  -3    2.98    0.44
   0  -5  -3    3.02    0.47
   0  -5   3    2.94    0.40
   0  -5   3    2.96    0.48
   0  -5   3    3.15    0.48
   0  -5   3    2.64    0.37
   0  -5   3    2.66    0.45
   0  -5   3    3.53    0.46
   0  -5   3    2.37    0.35
   0  -5  -3    2.39    0.42
   0  -5   3    2.59    0.44
   0  -5   3    2.84    0.47
   0   5   3    2.63    0.67
   0   5   3    2.71    0.47
   0  -5  -3    2.49    0.44
   0  -5  -3    3.07    0.45
   0  -5  -4   15.38    1.26
   0   5   4   15.92    1.14
   0  -5  -4   17.97    1.16
   0  -5  -4   15.52    1.14
   0   5   4   16.73    1.18
   0   5   4   15.43    1.06
   0  -5   4   15.20    1.12
   0  -5   4   16.58    1.17
   0  -5   4   15.98    0.91
   0  -5   4   14.04    1.04
   0  -5   4   14.32    0.93
   0  -5   4   15.92    1.14
   0  -5  -4   15.14    1.06
   0   5   4   13.25    1.48
   0  -5  -4   15.22    1.09
   0  -5  -4   16.04    1.09
   0  -5  -4   16.76    1.12
   0   5   5   16.54    1.07
   0  -5  -5   15.89    1.27
   0   5   5   19.42    1.24
   0   5   5   15.54    1.04
   0  -5  -5   18.81    1.22
   0   5   5   19.06    1.26
   0   5   5   18.73    1.18
   0  -5   5   18.01    1.23
   0  -5   5   17.73    1.24
   0  -5   5   16.58    1.08
   0  -5  -5   17.71    1.10
   0  -5   5   14.83    1.10
   0  -5  -5   17.17    1.16
   0  -5  -5   16.30    1.06
   0   5   5   16.13    1.01
   0   5   5   15.55    1.54
   0  -5  -5   19.13    1.22
   0   5   6    3.25    0.50
   0   5   6    3.46    0.45
   0   5   6    3.71    0.47
   0  -5  -6    3.09    0.49
   0  -5  -6    4.06    0.56
   0   5   6    4.04    0.49
   0   5   6    3.89    0.52
   0  -5   6    3.29    0.51
   0  -5   6    3.55    0.53
   0  -5  -6    3.93    0.53
   0  -5  -6    3.41    0.42
   0  -5   6    3.54    0.49
   0   5   6    2.87    0.39
   0  -5  -6    3.22    0.48
   0  -5  -6    2.72    0.49
   0   5   6    3.14    0.42
   0   5   6    3.28    0.43
   0   5   7    3.68    0.49
   0   5   7    4.08    0.46
   0   5   7    4.15    0.50
   0  -5  -7    4.09    0.52
   0   5   7    3.42    0.42
   0  -5  -7    3.74    0.49
   0   5   7    3.45    0.45
   0  -5   7    4.31    0.56
   0  -5   7    3.97    0.53
   0  -5  -7    3.38    0.48
   0   5   7    4.30    0.46
   0   5   7    3.87    0.43
   0   5   7    3.41    0.40
   0  -5  -7    3.34    0.44
   0  -5  -7    3.12    0.48
   0   5   7    3.37    0.47
   0   5   8   15.30    0.86
   0   5   8   16.84    0.97
   0  -5  -8   14.99    0.75
   0  -5   8   16.14    1.01
   0  -5   8   15.18    0.99
   0  -5  -8   18.85    1.04
   0   5   8   16.41    0.95
   0   5   8   16.49    0.88
   0   5   8   15.64    0.86
   0   5   8   16.37    0.90
   0   5   8   16.17    0.88
   0  -5  -8   13.75    0.83
   0   5   8   16.28    0.84
   0   5   8   15.76    0.86
   0   5   8   16.15    0.89
   0  -5  -8   17.04    1.02
   0   5   9   26.73    1.05
   0   5   9   27.34    1.07
   0   5   9   25.90    1.06
   0   5   9   27.34    1.06
   0   5   9   28.10    1.12
   0   5   9   25.37    1.00
   0   5   9   28.41    1.08
   0   5   9   25.75    1.02
   0  -5 -10    5.61    0.33
   0   5  10    5.86    0.30
   0   5  10    5.91    0.31
   0   5  10    5.86    0.30
   0  -5 -10    6.14    0.34
   0  -6   0  655.52   16.91
   0  -6   0  640.20   16.69
   0  -6   0  626.13   16.78
   0  -6   0  637.20   16.86
   0  -6   0  610.53   16.71
   0  -6   0  634.96   16.79
   0  -6   0  606.68   17.08
   0   6   0  613.78   18.76
   0  -6  -1    1.42    0.38
   0  -6   1    2.35    0.45
   0  -6  -1    1.80    0.42
   0  -6   1    1.86    0.38
   0  -6   1    1.78    0.45
   0  -6  -1    1.89    0.41
   0  -6   1    1.58    0.36
   0  -6  -1    1.60    0.38
   0  -6  -1    1.94    0.41
   0  -6   1    1.33    0.38
   0  -6  -1    2.07    0.43
   0  -6   1    1.97    0.41
   0   6   1    1.71    0.34
   0  -6  -1    2.42    0.51
   0  -6   1    2.26    0.48
   0  -6   2   28.21    1.36
   0  -6   2   28.63    1.45
   0  -6   2   29.46    1.56
   0  -6  -2   30.17    1.53
   0  -6   2   29.30    1.41
   0  -6   2   29.02    1.38
   0   6   2   29.31    1.53
   0  -6   2   27.09    1.50
   0  -6   2   27.60    1.51
   0   6   2   27.85    1.45
   0   6   2   27.17    1.40
   0   6   3   11.03    0.83
   0   6   3    9.32    0.81
   0  -6  -3   11.63    0.87
   0  -6   3   10.23    0.80
   0  -6   3   10.06    0.71
   0  -6   3    9.22    0.78
   0  -6   3    9.61    0.68
   0  -6   3   12.04    0.90
   0  -6   3   11.59    0.88
   0  -6  -3   10.65    0.84
   0  -6   3   10.65    0.86
   0  -6  -3   11.02    0.86
   0  -6  -3   10.79    0.99
   0   6   3    9.65    0.82
   0   6   4   16.12    0.90
   0   6   4   14.97    1.00
   0   6   4   16.50    0.91
   0   6   4   18.07    1.12
   0  -6   4   15.11    1.00
   0  -6   4   17.73    1.09
   0  -6  -4   16.99    1.04
   0  -6   4   16.53    1.02
   0  -6   4   16.32    1.03
   0  -6  -4   16.51    1.03
   0  -6   4   17.40    1.08
   0   6   4   15.74    0.89
   0  -6  -4   16.49    1.21
   0   6   4   17.98    1.12
   0   6   5    0.13    0.14
   0   6   5    0.08    0.09
   0   6   5   -0.03    0.09
   0   6   5    0.08    0.09
   0   6   5    0.04    0.10
   0   6   5    0.08    0.15
   0   6   5    0.04    0.10
   0  -6   5    0.04    0.10
   0  -6   5    0.12    0.12
   0  -6   5   -0.04    0.10
   0  -6  -5    0.04    0.12
   0  -6  -5   -0.03    0.12
   0  -6   5   -0.04    0.11
   0  -6  -5    0.04    0.12
   0   6   5    0.03    0.08
   0   6   5   -0.06    0.09
   0   6   5   -0.03    0.10
   0  -6  -5    0.05    0.12
   0   6   6    0.59    0.16
   0   6   6    0.43    0.16
   0   6   6    0.34    0.15
   0   6   6    0.52    0.15
   0   6   6    0.38    0.13
   0  -6  -6    0.33    0.14
   0  -6   6    0.59    0.19
   0  -6   6    0.24    0.14
   0  -6  -6    0.45    0.16
   0  -6  -6    0.52    0.20
   0  -6  -6    0.50    0.17
   0   6   6    0.26    0.11
   0   6   6    0.34    0.13
   0   6   6    0.55    0.16
   0   6   6    0.64    0.16
   0   6   6    0.46    0.18
   0   6   6    0.29    0.13
   0  -6   7   14.80    0.80
   0  -6   7   15.30    0.81
   0  -6  -7   14.28    0.65
   0  -6  -7   14.01    0.65
   0   6   7   14.76    0.70
   0   6   7   12.41    0.66
   0  -6  -7   14.39    0.75
   0   6   7   13.14    0.61
   0   6   7   14.31    0.78
   0   6   7   14.28    0.67
   0   6   7   13.94    0.67
   0   6   7   13.65    0.66
   0   6   7   14.82    0.76
   0   6   8   13.20    0.54
   0   6   8   13.10    0.54
   0   6   8   15.89    0.60
   0   6   8   14.27    0.55
   0  -6  -8   14.61    0.57
   0   6   8   15.49    0.59
   0  -7   0   -0.06    0.11
   0   7   0   -0.02    0.09
   0  -7   0   -0.03    0.09
   0  -7   0    0.08    0.09
   0  -7  -1    1.16    0.26
   0   7  -1    0.99    0.18
   0  -7  -1    1.23    0.24
   0  -7   1    0.94    0.20
   0  -7   1    1.05    0.23
   0  -7  -1    1.27    0.23
   0  -7  -1    1.17    0.23
   0  -7   1    1.02    0.20
   0  -7   2   18.53    0.93
   0   7   2   16.02    0.85
   0   7   2   18.97    0.96
   0  -7   2   19.59    0.97
   0  -7  -3    0.81    0.19
   0  -7  -3    0.78    0.18
   0  -7   3    0.92    0.18
   0  -7   3    0.97    0.19
   0   7   3    0.69    0.14
   0   7   3    0.71    0.15
   0   7   3    0.66    0.17
   0   7   3    0.65    0.17
   0   7   3    0.74    0.17
   0  -7  -3    0.56    0.19
   0  -7  -3    0.80    0.19
   0  -7  -4    3.31    0.31
   0  -7  -4    3.86    0.34
   0  -7  -4    3.58    0.34
   0   7   4    2.73    0.26
   0   7   4    2.51    0.25
   0   7   4    3.32    0.33
   0  -7  -4    2.43    0.32
   0   7   5    2.86    0.22
   0   7   5    2.64    0.21
   0  -7  -5    4.70    0.31
   0  -7  -5    4.10    0.29
  -1   0  12    0.24    0.10
  -1   0  11   24.70    1.20
  -1   0  11   25.36    1.34
  -1   0  10   11.27    0.79
  -1   0  10    9.02    0.72
  -1   0  10    9.73    0.83
  -1   0  10   11.69    0.89
  -1   0  10    9.95    0.86
  -1   0  10   10.82    0.90
  -1   0  10   10.75    0.81
  -1   0   9  122.02    4.08
  -1   0   9  120.74    4.00
  -1   0   9  118.82    3.96
  -1   0   9  121.34    4.01
  -1   0   9  127.28    4.18
  -1   0   9  113.41    3.83
  -1   0   9  116.03    3.84
  -1   0   9  116.00    3.72
   1   0  -9  116.00    5.59
   1   0  -8   76.09    4.09
  -1   0   8   69.36    2.77
  -1   0   8   72.40    2.73
  -1   0   8   73.40    2.65
  -1   0   8   70.24    2.64
  -1   0   8   73.28    2.66
  -1   0   8   72.69    2.68
  -1   0   8   62.50    4.20
  -1   0   8   73.43    2.59
  -1   0   8   71.79    2.50
  -1   0   8   69.34    2.55
  -1   0   7    9.10    0.69
  -1   0   7    9.29    1.04
  -1   0   7    9.78    0.71
  -1   0   7   11.70    1.01
  -1   0   7    8.58    1.31
  -1   0   7    9.58    0.71
  -1   0   7    9.92    0.74
   1   0  -7    8.64    1.17
  -1   0   7    9.43    0.72
  -1   0   6  190.04    5.87
  -1   0   6  198.78    6.21
  -1   0   6  173.79    6.97
   1   0  -6  180.58    6.64
  -1   0   6  190.93    5.43
  -1   0   5   58.83    3.02
  -1   0   5   58.61    2.30
  -1   0   5   64.77    2.52
   1   0  -5   60.04    2.85
  -1   0   4    4.94    0.68
   1   0  -4    4.80    0.64
  -1   0   3  141.94    4.61
   1   0  -3  142.41    4.49
  -1   0   2  426.93   11.50
  -1   0   1  586.39   15.34
  -1   0   1  598.96   15.05
  -1   0   0   31.22    1.17
  -1   0   0   31.04    0.88
   1   0   0   31.15    1.02
   1   0   1   38.41    1.43
   1   0   1   36.90    1.30
   1   0   2   80.54    2.75
   1   0   2   76.66    2.18
  -1   0  -2   82.40    2.51
   1   0   3   42.88    2.00
   1   0   3   44.92    2.03
   1   0   3   43.81    2.04
   1   0   3   41.88    1.45
  -1   0  -3   43.90    1.71
   1   0   4   85.64    3.55
   1   0   4   87.70    2.80
   1   0   4   88.64    3.49
   1   0   4   86.04    3.48
   1   0   5   19.02    1.09
   1   0   5   20.54    0.86
   1   0   5   18.61    1.57
   1   0   5   17.07    1.03
   1   0   5   19.01    0.86
   1   0   5   20.90    0.98
   1   0   6   98.27    2.95
   1   0   6  101.11    4.64
   1   0   6   88.77    3.36
   1   0   6   95.45    2.98
   1   0   6  101.09    3.20
   1   0   7   25.07    1.23
   1   0   7   25.01    1.28
   1   0   7   23.98    1.14
   1   0   7   27.14    1.48
   1   0   7   24.10    1.21
   1   0   7   24.94    1.36
   1   0   7   25.18    1.12
   1   0   7   26.27    2.31
   1   0   7   23.14    1.46
   1   0   7   24.19    1.20
   1   0   7   26.01    1.34
   1   0   8  121.93    3.93
   1   0   8  100.83    5.52
   1   0   8  103.45    4.12
   1   0   8  115.42    3.65
  -1   0  -8  106.96    5.40
   1   0   8  112.17    4.00
   1   0   8  115.94    3.70
   1   0   8  106.61    3.66
   1   0   8  111.17    3.49
   1   0   8  115.96    3.83
   1   0   8  112.28    3.69
   1   0   8  112.54    3.85
   1   0   8  111.99    3.92
   1   0   8  110.19    3.45
   1   0   9  175.67    5.46
   1   0   9  173.72    5.30
  -1   0  -9  176.95    7.57
   1   0   9  191.02    5.72
   1   0   9  179.33    5.65
   1   0   9  181.54    5.51
   1   0   9  181.49    5.59
   1   0   9  181.28    5.79
   1   0   9  190.69    5.54
  -1   0  -9  172.28    5.51
   1   0   9  174.69    5.42
  -1   0  -9  171.09    5.48
   1   0  10    4.58    0.57
   1   0  10    2.84    0.43
   1   0  10    2.39    0.39
   1   0  10    3.58    0.53
   1   0  10    3.94    0.49
   1   0  10    3.63    0.50
   1   0  11   59.54    2.27
   1   0  11   61.47    2.27
   1   0  11   62.27    2.29
   1   0  11   58.88    2.23
   1   0  11   65.58    2.46
   1   0  11   61.49    2.22
   1   0  12    7.22    0.50
   1   0  12    6.64    0.42
   1   0  12    7.52    0.55
  -1   1  12   37.77    1.34
  -1  -1  12   37.75    1.31
   1  -1 -12   38.15    1.42
  -1   1  12   42.94    1.56
  -1  -1  12   41.15    1.69
  -1   1  12   42.17    1.74
  -1   1  12   45.04    1.59
  -1  -1  11   24.19    1.33
  -1   1  11   24.15    1.19
  -1   1  11   25.33    1.27
  -1  -1  11   24.64    1.17
  -1   1  11   21.94    1.12
  -1   1  11   23.43    1.15
  -1  -1  11   24.54    1.30
  -1   1  11   26.20    1.29
  -1   1  11   22.15    1.45
  -1  -1  11   23.97    1.47
  -1   1  10  101.23    3.48
  -1   1  10  100.98    3.42
  -1   1  10   99.48    3.43
  -1  -1  10  104.03    3.68
  -1   1  10   96.48    3.41
  -1  -1  10   99.21    3.61
  -1   1  10   98.72    3.43
  -1   1  10  100.96    3.43
  -1   1  10   94.88    3.31
  -1   1  10   92.57    3.21
  -1   1  10   97.30    3.34
  -1  -1  10  101.20    3.36
  -1   1  10  103.79    4.00
  -1  -1  10   96.60    3.88
  -1   1   9   51.60    3.84
  -1   1   9   51.19    2.59
  -1  -1   9   48.34    3.67
  -1  -1   9   53.40    2.60
  -1   1   9   49.59    2.09
  -1   1   9   49.13    1.90
  -1   1   9   50.59    2.09
  -1   1   9   51.87    2.15
  -1   1   9   52.56    2.17
  -1   1   9   52.14    2.13
  -1   1   9   51.20    2.07
  -1  -1   9   49.74    2.01
  -1   1   9   49.98    2.09
  -1  -1   9   48.30    1.99
  -1   1   9   50.11    2.05
  -1   1   9   53.90    2.28
  -1  -1   9   49.28    1.99
  -1  -1   9   52.15    2.37
  -1  -1   9   51.00    2.01
  -1  -1   9   50.60    2.33
  -1   1   9   53.03    2.17
  -1  -1   9   52.23    2.12
   1   1  -9   44.09    3.18
   1  -1  -9   45.78    3.23
   1  -1  -9   52.11    2.12
  -1   1   9   54.02    2.18
  -1   1   8   28.03    1.38
  -1  -1   8   24.07    1.25
  -1   1   8   24.43    1.29
  -1  -1   8   24.46    1.25
  -1   1   8   24.91    1.28
  -1  -1   8   28.44    1.49
  -1   1   8   28.46    1.40
  -1   1   8   27.07    1.36
  -1   1   8   26.58    1.33
  -1   1   8   26.57    1.46
  -1  -1   8   26.23    1.29
  -1   1   8   25.09    1.22
  -1   1   8   25.83    1.34
   1  -1  -8   26.68    1.38
  -1   1   8   26.93    1.23
  -1   1   8   25.61    1.31
   1  -1  -8   26.00    1.37
  -1  -1   8   26.69    1.51
  -1  -1   8   28.72    1.33
   1   1  -8   25.11    2.22
   1  -1  -8   25.55    2.24
  -1   1   8   28.46    1.40
   1  -1  -8   25.22    1.37
  -1   1   8   27.10    2.59
  -1  -1   8   28.35    2.62
  -1   1   8   27.13    1.37
  -1   1   8   27.89    1.98
  -1   1   7   68.73    2.46
  -1   1   7   71.11    2.44
  -1  -1   7   69.24    2.42
  -1   1   7   72.35    2.63
  -1   1   7   68.33    2.42
  -1   1   7   67.27    2.47
  -1   1   7   68.96    2.46
  -1  -1   7   69.78    2.60
  -1   1   7   69.35    2.46
  -1   1   7   66.60    3.14
  -1  -1   7   71.47    2.69
  -1  -1   7   67.73    2.68
   1  -1  -7   67.00    3.62
   1   1  -7   65.39    3.61
  -1   1   7   70.08    2.47
  -1   1   7   72.15    2.48
  -1   1   7   68.25    2.45
  -1   1   7   70.41    4.08
  -1  -1   7   74.96    4.12
  -1   1   7   68.27    2.41
  -1   1   7   77.10    3.07
   1  -1  -6  352.08   11.19
   1   1  -6  356.95   11.25
  -1   1   6  349.02    9.54
  -1   1   6  373.83    9.94
  -1  -1   6  363.19    9.68
  -1   1   6  378.37   10.59
  -1   1   6  375.65   11.86
  -1  -1   6  359.14   11.64
  -1   1   6  388.36   10.38
  -1  -1   6  372.58   10.29
  -1   1   6  358.73    9.75
   1  -1  -5   77.87    3.37
   1   1  -5   82.43    3.47
  -1   1   5   80.22    2.63
  -1   1   5   79.05    3.70
  -1  -1   5   77.38    3.59
  -1  -1   5   77.42    2.79
  -1   1   5   78.67    2.85
  -1   1   5   79.19    2.55
  -1   1   5   80.51    3.02
  -1  -1   4   27.26    1.68
  -1   1   4   27.17    1.72
   1   1  -4   27.21    1.59
   1  -1  -4   26.67    1.55
  -1   1   3   85.09    3.11
  -1  -1   3   85.06    3.07
   1  -1  -3   77.35    2.89
   1   1  -3   81.39    2.94
  -1   1   2  185.82    5.36
  -1  -1   2  179.56    5.30
   1   1  -2  176.93    5.12
   1  -1  -2  172.09    5.09
  -1  -1   1   88.87    2.86
  -1   1   1   91.53    2.90
   1  -1  -1   94.43    2.78
  -1   1   1   95.25    2.85
   1   1  -1   96.66    2.79
  -1   1   0   18.92    0.69
  -1  -1   0   19.55    0.71
   1   1   1  760.83   19.41
   1  -1   1  752.16   19.47
   1   1   1  756.07   19.47
   1   1   1  765.34   19.47
   1  -1   1  754.72   19.46
  -1  -1  -2   93.60    3.30
   1   1   2   94.25    3.18
   1   1   2   93.63    3.19
   1  -1   2   97.30    3.22
   1   1   2   90.65    3.19
   1  -1   2   91.81    3.17
   1   1   2   99.20    2.95
   1   1   2  103.16    3.26
   1  -1   2   93.57    3.16
  -1  -1  -3   40.70    1.92
   1   1   3   38.52    1.81
   1  -1   3   35.01    1.81
   1   1   3   37.07    1.85
   1  -1   3   36.37    1.83
   1   1   3   40.80    1.90
   1   1   3   40.50    1.51
   1  -1   3   39.12    1.88
   1   1   3   40.03    1.96
  -1  -1  -4   48.40    2.31
   1   1   4   50.62    1.89
   1  -1   4   50.58    2.40
   1   1   4   49.79    2.43
   1   1   4   46.96    1.70
   1  -1   4   47.91    2.35
   1   1   4   47.56    2.35
   1   1   4   49.94    2.52
   1  -1   4   49.65    2.45
   1   1   5   32.11    1.24
   1   1   5   30.82    1.28
   1   1   5   31.32    1.49
   1   1   5   30.26    1.33
   1  -1   5   33.44    1.33
   1  -1   5   31.99    2.10
   1   1   5   30.73    2.15
   1   1   5   31.14    1.48
   1  -1   5   29.45    1.42
   1   1   5   29.59    1.22
   1   1   6   78.16    2.51
   1  -1   6   74.72    2.41
   1   1   6   70.96    2.86
   1  -1   6   73.62    2.37
   1   1   6   76.44    2.58
   1   1   6   81.28    2.96
   1   1   6   81.75    4.08
   1  -1   6   73.08    3.85
   1  -1   6   73.65    2.84
   1   1   6   72.42    2.45
   1  -1   6   82.08    2.67
  -1  -1  -7   16.99    1.78
   1  -1   7   17.92    1.02
  -1   1  -7   15.30    1.68
   1  -1   7   15.48    1.76
   1  -1   7   16.17    1.17
   1   1   7   17.11    1.90
   1   1   7   17.00    1.24
   1   1   7   17.88    1.00
   1   1   7   17.68    0.98
   1   1   7   15.74    1.03
   1  -1   7   16.06    0.98
   1  -1   7   15.77    1.04
   1   1   7   15.68    0.99
   1   1   7   17.16    0.88
   1   1   7   17.57    0.94
   1   1   7   15.40    0.92
   1  -1   7   17.58    1.07
   1  -1   7   16.10    1.02
   1   1   7   16.39    1.10
   1  -1   7   17.39    1.02
   1  -1   7   16.79    1.18
   1  -1   7   15.90    1.04
  -1  -1  -7   15.42    1.06
   1  -1   7   15.04    0.93
   1   1   7   15.45    0.95
   1   1   7   17.04    0.98
   1   1   7   16.81    0.98
   1   1   7   16.34    1.23
   1  -1   7   17.91    1.02
   1   1   7   16.72    1.12
   1   1   7   17.46    1.15
  -1  -1  -8   72.82    4.27
  -1   1  -8   76.35    4.34
   1  -1   8   77.28    2.80
   1   1   8   76.85    2.68
   1   1   8   78.68    2.77
   1  -1   8   79.38    2.96
   1   1   8   76.78    2.78
   1   1   8   77.19    2.85
   1  -1   8   73.66    2.82
   1   1   8   77.87    2.93
   1   1   8   77.63    3.29
   1  -1   8   82.00    4.65
   1  -1   8   78.94    3.24
   1   1   8   85.92    4.85
   1   1   8   78.47    2.72
   1   1   8   77.93    2.64
   1  -1   8   77.85    2.92
   1   1   8   78.54    2.72
   1   1   8   74.96    2.59
   1  -1   8   75.54    2.86
   1  -1   8   78.20    2.87
   1  -1   8   71.11    2.85
   1   1   8   77.82    2.99
   1  -1   8   78.89    3.13
  -1  -1  -8   74.25    2.93
  -1  -1  -8   74.69    3.03
   1   1   8   81.95    2.83
  -1  -1  -8   70.85    2.97
   1  -1   8   78.71    2.86
   1   1   8   78.13    2.79
   1  -1   9   33.60    2.90
   1  -1   9   29.47    1.84
   1   1   9   34.50    3.00
   1   1   9   36.82    2.06
   1   1   9   34.43    1.52
   1   1   9   32.78    1.47
   1   1   9   33.45    1.44
   1   1   9   35.40    1.79
   1  -1   9   34.18    1.69
   1   1   9   33.06    1.50
   1  -1   9   31.86    1.60
   1   1   9   30.74    1.67
   1  -1   9   30.95    1.78
   1  -1   9   34.58    1.67
   1  -1   9   31.29    1.61
   1   1   9   34.12    1.62
  -1  -1  -9   27.38    2.53
   1  -1   9   31.43    1.53
  -1   1  -9   32.47    2.69
   1   1   9   34.03    1.52
  -1  -1  -9   32.73    1.73
   1   1   9   31.26    1.56
   1   1   9   35.90    1.69
   1   1   9   32.23    1.69
   1  -1   9   33.57    1.72
   1  -1   9   32.45    1.64
   1   1   9   35.27    1.64
  -1  -1  -9   32.55    1.74
   1   1  10  204.47    6.05
   1  -1  10  186.52    5.82
   1   1  10  198.30    5.97
   1   1  10  197.13    5.84
   1  -1  10  194.97    5.90
   1   1  10  210.12    5.95
   1   1  10  192.61    5.91
   1  -1  10  202.24    5.91
   1  -1  10  189.35    6.13
   1  -1  10  197.30    5.90
   1   1  10  193.24    5.82
  -1  -1 -10  190.72    5.91
   1   1  10  195.44    5.81
  -1  -1 -10  181.25    5.70
   1  -1  10  194.37    6.33
   1   1  10  208.45    6.46
  -1  -1 -10  189.92    5.88
   1  -1  10  199.88    5.94
   1  -1  11    1.19    0.26
   1   1  11    0.78    0.22
   1   1  11    0.91    0.23
   1  -1  11    1.02    0.23
   1   1  11    1.35    0.29
   1  -1  11    0.97    0.26
   1   1  11    1.17    0.23
   1  -1  11    1.28    0.26
   1   1  11    1.25    0.25
   1   1  11    1.73    0.29
   1  -1  11    1.49    0.28
  -1  -1 -11    1.10    0.22
   1  -1  12    0.11    0.09
   1   1  12    0.23    0.08
   1   1  12   -0.02    0.08
   1  -1  12    0.13    0.09
   1   1  12    0.26    0.10
   1  -2 -12    0.57    0.14
  -1   2  12    0.32    0.08
  -1   2  12    0.54    0.14
  -1   2  12    0.57    0.14
  -1  -2  11   18.25    1.07
   1  -2 -11   17.22    0.87
  -1  -2  11   18.40    1.06
  -1   2  11   18.87    1.01
  -1  -2  11   17.76    0.91
  -1   2  11   17.30    0.94
  -1   2  11   19.20    0.98
  -1  -2  11   19.18    1.09
  -1   2  11   19.31    1.01
  -1   2  11   18.18    1.14
  -1   2  11   17.36    1.00
  -1  -2  10    7.94    0.82
  -1   2  10    8.18    0.87
  -1   2  10    7.73    0.67
   1  -2 -10    8.44    0.70
  -1   2  10    8.61    0.69
  -1   2  10    7.81    0.66
  -1  -2  10    9.10    0.81
  -1   2  10    8.99    0.68
  -1   2  10    9.11    0.73
  -1   2  10    7.76    0.67
  -1   2  10    8.17    0.67
  -1   2  10    7.59    0.73
  -1  -2  10    7.81    0.78
  -1  -2  10    8.36    0.80
  -1  -2  10    9.56    0.81
  -1   2  10    8.24    0.70
  -1  -2  10    9.59    0.73
  -1   2  10    8.02    0.69
   1  -2 -10    8.36    0.71
  -1   2   9  100.74    5.43
  -1  -2   9   97.55    3.77
  -1  -2   9   97.84    5.22
  -1   2   9  105.69    3.93
  -1   2   9   98.40    3.38
  -1   2   9   97.46    3.37
  -1   2   9   93.59    3.17
  -1   2   9   99.26    3.32
  -1   2   9   96.16    3.28
  -1  -2   9   94.17    3.53
  -1   2   9   99.00    3.38
  -1   2   9   94.45    3.14
  -1   2   9   98.85    3.33
  -1   2   9  101.63    3.41
   1  -2  -9   95.32    3.45
  -1   2   9   93.54    3.23
  -1   2   9   98.90    3.57
  -1  -2   9  103.05    3.78
  -1  -2   9   97.81    3.66
  -1  -2   9   87.40    3.19
  -1  -2   9   93.41    3.53
  -1   2   9  100.95    3.39
  -1   2   9   94.29    4.29
  -1  -2   9  100.22    3.39
   1  -2  -9   96.86    4.78
   1   2  -9   92.90    4.66
  -1   2   9  100.36    3.37
   1  -2  -9   98.15    3.48
  -1   2   8   53.84    2.53
  -1  -2   8   49.92    3.49
  -1   2   8   54.03    3.72
  -1  -2   8   54.61    2.50
  -1   2   8   52.34    2.16
  -1   2   8   50.28    2.11
  -1   2   8   50.47    1.91
  -1   2   8   52.66    2.14
   1  -2  -8   52.12    2.26
  -1   2   8   52.06    2.09
  -1   2   8   52.20    2.06
  -1   2   8   48.66    2.03
  -1   2   8   50.48    1.98
  -1   2   8   55.15    2.15
  -1  -2   8   53.50    2.16
   1   2  -8   53.01    3.28
   1  -2  -8   50.05    3.19
  -1   2   8   53.56    2.33
  -1  -2   8   51.17    2.41
  -1  -2   8   48.40    2.04
  -1   2   8   55.64    2.15
  -1   2   8   48.67    2.77
  -1   2   8   53.08    2.13
   1  -2  -8   52.10    2.29
  -1   2   8   49.43    2.11
   1  -2  -8   51.24    2.25
  -1   2   7    8.17    0.71
  -1  -2   7    9.16    0.72
   1  -2  -7    7.14    1.05
   1   2  -7    6.38    1.01
  -1   2   7    8.54    0.63
   1  -2  -7    8.30    0.67
   1  -2  -7    7.42    0.72
  -1   2   7    6.93    0.70
  -1  -2   7    7.95    0.80
  -1  -2   7    8.55    0.67
   1  -2  -7    7.75    0.75
  -1   2   7    7.65    0.63
  -1   2   7    6.97    1.21
  -1  -2   7    7.33    1.19
  -1   2   7    7.68    0.63
  -1   2   7    7.51    0.62
   1  -2  -7    8.54    0.77
  -1   2   7    8.18    0.66
  -1   2   7    8.13    0.97
  -1   2   7    9.08    0.70
  -1   2   6  129.45    4.80
   1   2  -6  140.64    5.30
   1  -2  -6  126.74    5.08
  -1   2   6  126.99    3.95
  -1   2   6  131.69    4.14
  -1  -2   6  128.90    5.44
  -1   2   6  130.39    5.65
   1   2  -5   33.75    2.02
   1  -2  -5   33.59    1.98
  -1   2   5   36.08    2.30
  -1  -2   5   29.36    2.05
  -1   2   5   31.40    1.78
  -1   2   5   35.80    1.64
  -1  -2   5   31.40    1.52
   1   2  -4    2.80    0.48
   1  -2  -4    2.66    0.46
  -1   2   4    2.43    0.33
  -1  -2   4    2.40    0.47
  -1   2   4    2.35    0.49
  -1  -2   3   83.17    3.18
  -1   2   3   87.16    3.31
   1   2  -3   93.01    3.16
  -1   2   3   90.00    3.24
   1  -2  -3   89.66    3.10
  -1  -2   2  254.38    7.21
  -1   2   2  261.11    7.34
  -1   2   2  250.73    7.53
   1  -2  -2  266.50    7.17
   1   2  -2  266.23    7.15
  -1   2   1  320.51    8.68
   1   2  -1  299.33    7.99
   1  -2  -1  304.09    8.03
   1   2  -1  318.52    8.65
  -1   2   1  296.73    7.92
  -1  -2   1  321.45    8.64
  -1  -2   0    9.12    0.48
  -1   2   0    9.53    0.50
  -1  -2   0    9.86    0.82
  -1   2   0    9.27    0.47
   1   2   0   10.48    0.78
   1  -2   0    9.36    0.50
   1   2   0    8.66    0.47
   1   2   0    9.26    0.48
   1  -2   0    8.55    0.49
  -1  -2  -1   27.63    1.15
  -1   2  -1   29.48    1.17
   1   2   1   27.89    1.15
   1  -2   1   26.72    1.13
   1   2   1   28.42    1.16
   1  -2   1   27.18    1.13
  -1  -2  -1   28.75    1.60
   1   2   1   28.51    1.47
   1   2   2   51.18    2.01
   1  -2   2   50.32    1.98
   1  -2   2   52.40    2.01
   1   2   2   51.04    2.03
   1   2   2   54.84    2.27
   1   2   2   52.38    2.03
   1   2   2   54.12    2.28
  -1  -2  -3   19.32    1.45
   1   2   3   19.66    1.30
   1   2   3   17.88    0.86
   1   2   3   18.62    1.17
   1   2   3   17.96    0.88
   1   2   3   18.58    1.25
   1  -2   3   18.18    1.20
  -1  -2  -4   45.33    2.52
   1   2   4   48.47    2.06
   1  -2   4   43.28    2.25
   1   2   4   44.30    2.35
   1   2   4   42.41    1.61
   1   2   4   41.07    1.63
   1  -2   4   43.10    1.61
   1   2   4   45.62    2.30
   1   2   5   11.51    0.72
   1   2   5   10.15    0.61
   1   2   5   11.80    0.77
   1   2   5   11.08    0.82
   1   2   5   12.00    1.27
   1  -2   5   12.00    1.22
   1  -2   5   10.47    0.76
   1  -2   5   10.45    0.70
   1   2   5   10.39    0.74
   1   2   5   10.37    0.89
   1   2   6   60.90    3.47
   1  -2   6   54.72    3.19
   1   2   6   59.80    2.45
   1  -2   6   58.00    2.35
   1   2   6   54.69    1.95
   1   2   6   57.09    2.21
   1   2   6   58.54    2.18
   1   2   6   57.60    2.14
   1   2   6   57.91    1.94
   1   2   6   60.26    2.27
   1   2   6   57.59    2.16
   1  -2   6   54.88    2.16
   1   2   6   57.60    2.28
  -1  -2  -6   57.83    2.40
   1  -2   6   57.39    2.38
   1  -2   6   57.72    2.23
   1  -2   6   53.92    2.30
  -1  -2  -6   58.91    2.45
   1  -2   6   56.31    2.35
   1   2   6   56.43    2.10
   1   2   6   57.61    2.13
   1   2   6   57.80    2.58
  -1   2  -6   60.28    3.28
   1  -2   6   60.33    2.28
   1  -2   6   54.30    2.17
  -1  -2  -6   58.75    3.26
   1   2   6   58.54    2.38
   1   2   6   57.50    2.42
   1   2   6   58.18    2.43
   1   2   7   16.34    1.27
   1   2   7   16.67    1.00
   1  -2   7   14.13    1.00
   1   2   7   17.98    1.03
   1  -2   7   16.38    1.08
  -1   2  -7   17.39    1.76
  -1  -2  -7   15.51    1.68
   1  -2   7   16.05    1.04
   1  -2   7   16.40    1.16
   1  -2   7   13.33    1.59
   1   2   7   14.85    1.75
   1   2   7   18.08    1.26
   1   2   7   17.35    1.07
   1   2   7   15.18    1.00
   1   2   7   16.52    0.87
   1  -2   7   14.03    1.01
   1   2   7   15.24    1.03
   1  -2   7   17.39    1.08
   1   2   7   16.55    1.00
   1   2   7   17.11    1.00
  -1  -2  -7   16.80    1.09
   1   2   7   15.09    1.00
   1  -2   7   17.79    1.07
   1   2   7   17.13    1.13
   1  -2   7   16.14    1.10
   1  -2   7   15.33    1.04
   1  -2   7   15.80    1.11
   1  -2   7   16.63    1.17
  -1  -2  -7   17.61    1.21
  -1  -2  -7   16.31    1.18
   1   2   7   16.40    1.18
   1   2   7   16.15    1.15
   1   2   7   14.24    1.11
  -1  -2  -7   16.20    1.17
   1   2   8   92.89    3.19
   1   2   8   91.66    3.17
   1  -2   8   90.59    3.27
   1  -2   8   94.32    3.34
  -1   2  -8   78.31    4.37
  -1  -2  -8   76.54    4.39
   1   2   8   90.11    4.98
   1  -2   8   85.53    4.71
   1   2   8   91.09    3.60
   1  -2   8   89.67    3.49
   1   2   8   94.48    3.24
   1   2   8   93.73    3.19
   1   2   8   97.07    3.33
   1  -2   8   90.20    3.29
   1   2   8   91.64    3.20
   1   2   8   86.73    3.01
   1   2   8   88.36    3.05
  -1  -2  -8   82.11    3.09
   1   2   8   94.70    3.20
   1   2   8   86.88    2.98
   1   2   8   92.86    3.40
   1  -2   8   86.44    3.17
   1  -2   8   90.37    3.34
   1  -2   8   91.85    3.44
   1  -2   8   91.18    3.29
   1  -2   8   84.64    3.30
   1  -2   8   92.43    3.52
  -1  -2  -8   87.45    3.42
   1   2   8   89.23    3.16
  -1  -2  -8   91.09    3.49
   1   2   8   93.47    3.46
  -1  -2  -8   90.65    3.47
   1   2   9  146.11    4.54
   1  -2   9  138.53    4.60
   1  -2   9  145.50    4.89
   1   2   9  143.88    6.63
   1   2   9  149.31    5.04
   1   2   9  144.78    4.49
   1   2   9  146.27    4.47
   1  -2   9  147.38    4.72
  -1  -2  -9  138.04    6.16
  -1   2  -9  141.46    6.09
   1   2   9  145.11    4.63
   1   2   9  151.34    4.59
   1  -2   9  142.14    4.63
   1   2   9  144.65    4.52
   1   2   9  140.85    4.32
   1   2   9  141.66    4.73
   1  -2   9  142.46    4.66
   1  -2   9  147.86    4.85
   1  -2   9  134.73    4.79
   1  -2   9  139.15    4.60
  -1  -2  -9  136.00    4.69
  -1  -2  -9  143.94    4.83
   1   2   9  140.26    4.52
  -1  -2  -9  144.07    4.80
  -1  -2  -9  134.32    4.70
   1   2   9  137.34    4.43
   1   2   9  134.93    4.26
   1   2   9  141.09    4.77
   1  -2  10    2.45    0.39
   1  -2  10    2.93    0.48
  -1  -2 -10    2.33    0.40
  -1  -2 -10    2.67    0.44
   1   2  10    2.27    0.36
   1   2  10    2.38    0.34
   1  -2  10    3.03    0.45
  -1  -2 -10    3.21    0.44
   1   2  10    2.94    0.37
   1   2  10    2.53    0.39
   1   2  10    3.02    0.41
   1   2  10    2.99    0.40
   1  -2  10    2.37    0.38
   1   2  10    3.08    0.40
   1  -2  10    2.38    0.38
  -1  -2 -11   46.07    1.82
   1   2  11   51.63    1.86
   1   2  11   52.76    1.90
   1   2  11   48.52    1.84
   1   2  11   51.37    1.97
   1  -2  11   51.85    1.93
  -1  -2 -11   51.23    1.78
   1   2  11   52.53    1.80
   1  -2  11   51.61    2.01
   1   2  11   49.58    1.82
   1   2  11   49.28    1.84
   1   2  12    3.44    0.29
   1   2  12    4.23    0.31
   1   2  12    4.01    0.31
   1  -2  12    4.55    0.32
   1  -3 -12   18.50    0.71
   1  -3 -11   12.64    0.69
   1  -3 -11   14.21    0.82
  -1   3  11   13.68    0.73
   1  -3 -11   12.45    0.68
  -1   3  11   13.10    0.72
  -1   3  11   13.55    0.73
  -1   3  11   11.84    0.67
  -1  -3  11   14.27    0.81
  -1  -3  11   14.90    0.84
  -1   3  11   14.97    0.81
  -1   3  11   13.80    0.73
  -1   3  10   65.43    2.50
  -1  -3  10   66.08    2.62
   1  -3 -10   67.91    2.46
  -1   3  10   65.70    2.37
  -1   3  10   67.16    2.37
  -1   3  10   68.62    2.37
  -1  -3  10   60.82    2.27
  -1   3  10   65.23    2.33
   1  -3 -10   64.83    2.43
  -1   3  10   68.94    2.37
  -1   3   9   31.40    1.53
  -1   3   9   33.21    1.53
  -1   3   9   29.57    1.43
  -1  -3   9   28.40    1.62
  -1  -3   9   29.55    1.48
  -1   3   9   31.39    1.52
  -1   3   9   32.46    1.51
   1  -3  -9   33.35    1.67
  -1  -3   9   32.81    1.80
  -1   3   9   30.28    1.63
  -1  -3   9   30.57    1.58
  -1  -3   9   31.15    1.68
  -1   3   9   32.15    1.51
   1  -3  -9   31.56    1.64
  -1   3   9   34.73    1.54
  -1   3   8   17.32    1.15
  -1  -3   8   17.19    1.22
  -1   3   8   16.08    1.01
  -1   3   8   18.33    1.12
  -1   3   8   16.35    0.98
  -1  -3   8   15.32    1.04
   1  -3  -8   18.26    1.23
   1  -3  -8   17.47    1.09
  -1   3   8   17.67    1.07
  -1   3   8   17.20    1.08
   1  -3  -8   17.55    1.21
  -1  -3   8   17.98    1.26
  -1  -3   8   16.37    1.17
  -1   3   8   16.72    1.05
  -1   3   8   16.20    1.51
  -1  -3   8   15.46    1.17
  -1   3   8   16.91    1.05
   1  -3  -8   17.80    1.28
  -1   3   8   17.19    1.19
  -1   3   8   17.21    1.05
  -1   3   7   27.90    1.55
  -1  -3   7   26.66    1.56
  -1  -3   7   27.05    1.42
   1  -3  -7   26.82    2.00
  -1   3   7   27.58    1.42
  -1   3   7   25.86    1.36
   1  -3  -7   25.40    1.41
   1  -3  -7   28.56    1.59
  -1   3   7   28.00    1.43
  -1   3   7   29.76    1.64
  -1  -3   7   29.53    1.69
  -1  -3   7   26.37    1.54
  -1   3   7   25.49    1.31
   1  -3  -7   27.65    1.37
  -1   3   7   27.48    1.98
  -1  -3   7   26.25    1.55
  -1   3   7   26.34    1.35
  -1   3   7   28.18    1.38
  -1  -3   7   27.76    1.48
  -1   3   7   26.15    1.51
   1  -3  -7   28.22    1.58
  -1  -3   6  165.44    6.38
  -1   3   6  175.87    5.55
  -1   3   6  167.02    5.27
  -1  -3   6  176.32    5.32
   1  -3  -6  173.02    6.18
  -1   3   6  185.02    5.35
  -1   3   6  180.03    5.36
  -1   3   6  179.64    5.62
  -1  -3   6  187.32    5.61
  -1  -3   6  179.74    5.67
  -1  -3   6  177.08    5.52
  -1   3   6  167.59    5.14
  -1  -3   6  172.88    5.41
  -1   3   6  171.73    5.19
  -1  -3   6  174.04    5.53
  -1   3   6  176.79    6.26
  -1   3   6  173.29    5.21
  -1   3   6  174.70    5.29
   1  -3  -6  175.50    5.42
   1  -3  -6  175.77    5.53
   1  -3  -6  177.40    5.53
  -1  -3   5   34.74    1.68
  -1   3   5   36.95    2.15
   1  -3  -5   34.77    1.96
  -1  -3   5   34.92    1.73
  -1  -3   5   34.08    1.65
   1  -3  -5   35.44    1.69
  -1  -3   5   33.76    1.67
  -1   3   5   34.95    1.54
  -1   3   5   34.74    1.53
   1  -3  -5   35.67    1.65
   1  -3  -5   35.20    1.66
  -1   3   5   35.43    1.71
  -1   3   5   32.92    2.15
  -1  -3   5   30.85    1.98
   1  -3  -4    6.94    0.70
  -1   3   4    6.32    0.62
  -1   3   4    6.28    0.76
  -1  -3   4    6.48    0.72
  -1  -3   3   17.10    1.03
   1  -3  -3   18.82    1.04
  -1   3   2   55.85    2.61
  -1  -3   2   50.80    1.93
   1   3  -2   54.15    2.55
  -1   3   2   51.26    1.89
  -1  -3   2   51.62    2.26
  -1   3   1   22.75    1.57
  -1  -3   1   24.12    1.51
   1   3  -1   24.04    1.53
  -1   3   1   21.02    0.98
  -1  -3   1   23.55    1.15
  -1  -3   0    8.53    0.93
   1   3   0    7.94    0.83
  -1   3   0    9.03    0.59
   1  -3   0    9.44    0.70
  -1  -3   0    9.50    0.69
  -1  -3  -1  254.03    8.03
  -1   3  -1  234.50    6.91
   1  -3   1  249.48    6.99
  -1  -3  -1  253.93    7.08
  -1  -3  -2   38.87    2.34
  -1  -3  -2   39.63    1.71
   1  -3   2   38.06    1.54
   1   3   2   41.32    2.24
   1   3   2   37.14    1.44
   1   3   2   38.71    2.08
   1   3   2   38.38    1.54
  -1  -3  -3   10.87    0.82
   1  -3   3   10.38    0.65
   1   3   3   10.17    0.73
  -1  -3  -3   10.13    0.79
   1   3   3   10.40    1.07
   1   3   3   12.58    0.74
   1   3   3   11.46    1.09
   1   3   4   26.03    1.28
  -1  -3  -4   26.57    1.41
   1   3   4   27.12    1.86
   1   3   4   26.54    1.34
   1   3   4   27.54    1.77
  -1  -3  -4   24.38    1.53
   1   3   4   27.25    1.29
  -1  -3  -5    8.52    0.77
   1   3   5    7.70    0.98
   1   3   5    8.07    0.71
   1  -3   5    9.99    0.78
   1   3   5   10.35    1.03
  -1  -3  -5    7.07    0.89
  -1  -3  -5    8.17    0.77
   1   3   5    8.53    0.78
   1   3   5    8.72    0.79
   1   3   5    8.52    0.76
   1   3   5    8.61    0.73
   1  -3   5    9.23    0.81
   1  -3   5    7.75    0.71
   1  -3   5    8.66    0.78
  -1  -3  -5    8.74    0.82
   1   3   5    9.03    0.68
   1   3   5    8.60    0.70
  -1  -3  -5    8.67    0.79
  -1  -3  -5    9.10    0.81
  -1  -3  -6   34.17    1.72
   1   3   6   35.29    1.59
   1   3   6   35.49    1.65
   1  -3   6   33.69    1.68
   1   3   6   35.09    1.70
   1   3   6   35.25    1.49
   1   3   6   34.82    1.64
  -1  -3  -6   35.03    1.80
   1   3   6   36.61    1.75
   1  -3   6   35.64    1.79
   1  -3   6   35.35    1.69
   1  -3   6   30.25    1.65
   1  -3   6   37.04    1.76
   1  -3   6   35.73    1.78
   1   3   6   33.06    2.03
   1  -3   6   35.20    1.69
   1   3   6   35.38    1.63
   1  -3   6   34.70    1.73
  -1  -3  -6   35.41    2.29
   1   3   6   33.70    1.80
   1   3   6   36.15    1.85
   1   3   6   33.87    1.75
   1  -3   7    4.87    0.60
   1   3   7    4.82    0.73
   1  -3   7    6.84    0.71
  -1  -3  -7    7.52    1.06
   1   3   7    6.35    0.67
   1   3   7    5.51    0.50
   1   3   7    6.02    0.67
   1   3   7    5.95    0.64
   1   3   7    6.60    0.65
   1  -3   7    5.90    0.64
   1   3   7    6.26    0.65
   1   3   7    5.95    0.50
   1   3   7    6.68    0.64
   1   3   7    6.00    0.64
  -1  -3  -7    6.36    0.70
   1   3   7    6.63    0.71
   1  -3   7    6.11    0.70
   1  -3   7    5.50    0.67
   1  -3   7    6.04    0.66
   1  -3   7    5.81    0.66
   1  -3   7    5.53    0.64
  -1  -3  -7    5.26    0.70
   1   3   7    5.91    0.60
  -1  -3  -7    7.72    0.81
   1   3   7    6.72    0.75
   1   3   7    6.65    0.74
   1   3   7    6.09    0.69
  -1  -3  -7    5.75    0.71
   1  -3   8   43.16    2.04
   1   3   8   45.24    2.11
   1   3   8   44.94    2.01
   1   3   8   42.87    1.92
   1  -3   8   41.44    1.99
   1   3   8   41.10    1.66
   1   3   8   44.83    1.89
   1   3   8   44.17    1.94
   1   3   8   43.86    1.90
   1   3   8   44.38    1.88
  -1  -3  -8   46.68    2.22
   1   3   8   46.97    1.98
  -1  -3  -8   44.38    2.01
   1   3   8   43.10    2.07
   1  -3   8   46.11    2.13
   1  -3   8   42.85    2.07
   1  -3   8   38.42    1.94
   1  -3   8   41.58    2.02
  -1  -3  -8   45.30    2.21
   1  -3   8   43.24    2.02
  -1  -3  -8   45.84    2.21
   1   3   8   40.51    1.87
  -1  -3  -8   43.85    2.15
   1   3   9   23.98    1.30
   1   3   9   24.27    1.24
   1   3   9   24.79    1.28
   1   3   9   23.94    1.27
   1   3   9   25.00    1.22
   1   3   9   25.92    1.44
  -1  -3  -9   23.47    1.42
  -1  -3  -9   21.86    1.20
   1   3   9   23.49    1.16
   1   3   9   25.71    1.30
   1  -3   9   23.29    1.35
   1  -3   9   22.28    1.32
   1  -3   9   24.07    1.39
   1  -3   9   26.15    1.41
   1   3   9   25.17    1.28
   1   3   9   25.12    1.30
  -1  -3  -9   24.74    1.49
  -1  -3  -9   24.97    1.45
  -1  -3 -10  140.77    4.34
   1  -3  10  130.05    4.24
   1  -3  10  134.50    4.23
   1   3  10  140.01    4.13
   1   3  10  133.28    4.07
   1   3  10  139.21    4.09
   1   3  10  128.92    4.00
   1   3  10  137.60    4.12
   1   3  10  132.78    4.06
   1   3  10  137.85    4.09
  -1  -3 -10  141.78    4.32
   1   3  10  138.52    4.31
   1   3  10  135.81    4.07
   1   3  11    0.50    0.12
   1   3  11    0.54    0.13
   1   3  11    0.47    0.14
  -1  -3 -11    0.62    0.15
   1   3  11    0.56    0.15
  -1  -3 -11    0.55    0.15
   1  -3  11    0.71    0.17
   1  -4 -11    5.70    0.33
   1  -4 -11    6.16    0.38
  -1   4  11    6.20    0.34
  -1  -4  11    5.97    0.37
  -1  -4  11    6.40    0.38
  -1   4  11    6.56    0.35
  -1   4  11    6.24    0.35
  -1   4  10    4.02    0.38
  -1   4  10    3.88    0.36
  -1   4  10    4.44    0.37
  -1   4  10    3.87    0.36
   1  -4 -10    4.30    0.43
   1  -4 -10    3.99    0.42
   1  -4 -10    3.88    0.41
  -1   4  10    4.21    0.38
  -1   4  10    3.48    0.36
  -1   4  10    3.83    0.41
  -1   4   9   57.25    2.33
   1  -4  -9   63.46    2.39
  -1   4   9   60.92    2.20
  -1   4   9   57.76    2.14
  -1   4   9   58.14    2.10
   1  -4  -9   60.84    2.35
   1  -4  -9   62.28    2.34
  -1   4   9   60.44    2.20
  -1   4   9   61.00    2.22
  -1   4   9   58.38    2.23
  -1   4   9   61.63    2.17
  -1   4   9   55.57    2.08
  -1   4   9   56.12    2.12
  -1   4   8   21.81    1.31
  -1   4   8   20.77    1.19
  -1   4   8   23.31    1.24
  -1   4   8   23.75    1.20
  -1   4   8   22.52    1.31
  -1   4   8   20.78    1.15
  -1   4   8   23.11    1.23
   1  -4  -8   23.12    1.38
  -1   4   8   21.88    1.36
  -1  -4   8   21.83    1.42
  -1  -4   8   22.61    1.43
   1  -4  -8   21.76    1.34
  -1  -4   8   20.00    1.26
   1  -4  -8   20.23    1.11
  -1   4   8   22.75    1.16
  -1   4   8   21.93    1.16
  -1   4   8   22.50    1.18
   1  -4  -8   21.59    1.40
  -1   4   7    4.47    0.52
  -1   4   7    5.05    0.84
  -1   4   7    4.14    0.53
   1  -4  -7    4.31    0.56
  -1   4   7    4.42    0.52
   1  -4  -7    5.34    0.65
  -1   4   7    5.11    0.63
  -1   4   7    5.27    0.66
  -1  -4   7    4.51    0.64
  -1  -4   7    4.06    0.62
   1  -4  -7    5.05    0.63
  -1  -4   7    4.77    0.62
   1  -4  -7    4.76    0.54
  -1   4   7    4.63    0.50
  -1   4   7    5.89    0.57
   1   4  -7    4.28    0.88
  -1   4   7    4.05    0.48
   1  -4  -7    4.90    0.69
  -1   4   6   54.07    2.42
   1  -4  -6   51.73    2.29
  -1   4   6   53.62    2.16
  -1   4   6   51.50    2.26
  -1  -4   6   52.20    2.45
  -1  -4   6   52.84    2.24
  -1  -4   6   54.24    2.42
   1  -4  -6   51.76    2.02
   1  -4  -6   51.92    2.20
  -1  -4   6   51.78    2.30
  -1   4   6   53.62    2.07
  -1   4   6   53.77    2.16
  -1   4   6   54.06    2.12
  -1   4   6   51.19    2.10
  -1   4   6   49.16    2.87
   1   4  -6   48.94    3.08
   1  -4  -6   59.97    2.71
  -1   4   5    8.34    0.81
  -1   4   5    8.55    0.71
   1  -4  -5    7.55    0.75
   1  -4  -5    8.58    0.80
   1  -4  -5    9.28    0.84
   1  -4  -5    7.88    0.67
  -1  -4   5    7.07    0.76
   1  -4  -5    6.90    0.68
  -1   4   5    7.58    0.62
  -1  -4   5    6.77    0.74
  -1   4   5    7.89    0.69
   1  -4  -5    9.59    0.97
   1   4  -5    7.91    1.12
  -1  -4   5    9.04    0.86
  -1  -4   4    0.37    0.20
  -1  -4   4    0.05    0.18
   1  -4  -4   -0.07    0.17
  -1  -4   4    0.17    0.16
   1  -4  -4    0.04    0.11
   1   4  -4    0.22    0.21
  -1   4   4    0.15    0.13
  -1   4   4    0.05    0.12
  -1   4   4    0.11    0.12
   1  -4  -4    0.20    0.17
  -1  -4   4    0.21    0.18
   1  -4  -4   -0.05    0.14
   1  -4  -4    0.04    0.12
   1  -4  -4    0.15    0.17
   1  -4  -3   29.35    1.47
   1  -4  -3   28.32    1.40
  -1  -4   3   30.11    1.58
  -1  -4   3   27.19    1.53
   1  -4  -3   27.36    1.39
   1  -4  -3   28.53    1.42
  -1  -4   3   28.05    1.49
  -1  -4   3   28.49    1.49
   1  -4  -3   30.17    1.48
   1  -4  -3   27.68    1.44
   1  -4  -3   26.97    1.66
   1   4  -3   26.96    1.97
  -1   4   3   30.75    2.10
   1  -4  -2   81.49    2.85
  -1  -4   2   77.64    3.03
   1  -4  -2   79.65    2.84
   1  -4  -2   82.91    2.87
   1  -4  -2   84.34    2.83
   1   4  -2   81.24    3.69
  -1   4   2   87.78    3.91
  -1  -4   2   76.88    2.91
  -1   4   1   92.37    4.05
   1   4  -1   90.78    3.77
  -1  -4   1   78.07    3.51
   1  -4  -1   85.91    3.25
  -1  -4   1   83.52    3.10
  -1   4   0    1.26    0.43
   1  -4   0    0.98    0.29
  -1  -4   0    1.21    0.41
   1   4   0    0.33    0.23
  -1  -4  -1   12.47    0.97
   1  -4   1   10.62    0.87
   1   4   1   12.23    0.80
   1   4   1   11.16    1.14
  -1  -4  -1   11.88    1.30
   1   4   1    9.61    1.23
   1  -4   2   17.65    1.07
   1  -4   2   17.45    0.95
   1  -4   2   15.84    0.93
  -1  -4  -2   14.97    1.57
   1  -4   2   15.76    1.03
  -1  -4  -2   15.31    0.96
  -1  -4  -2   14.92    0.96
  -1  -4  -2   15.98    1.05
   1   4   2   14.36    1.34
   1  -4   2   16.82    1.05
  -1  -4  -2   14.60    1.10
   1   4   2   16.06    1.56
   1   4   2   15.37    0.98
   1   4   3    1.81    0.51
  -1  -4  -3    1.75    0.40
   1  -4   3    1.89    0.32
   1   4   3    3.04    0.43
   1   4   3    2.00    0.33
  -1  -4  -3    1.40    0.34
  -1  -4  -3    1.50    0.32
   1  -4   3    1.55    0.32
   1  -4   3    1.35    0.27
   1  -4   3    1.27    0.31
   1  -4   3    1.37    0.29
  -1  -4  -3    1.50    0.29
   1  -4   3    1.70    0.29
   1  -4   3    1.67    0.33
  -1  -4  -3    1.85    0.31
   1  -4   3    1.50    0.31
  -1  -4  -3    1.72    0.33
  -1  -4  -3    1.39    0.28
  -1  -4  -3    2.72    0.43
   1   4   3    1.29    0.42
   1   4   3    1.56    0.32
  -1  -4  -3    1.96    0.34
  -1  -4  -3    1.58    0.32
   1   4   4    6.69    0.95
  -1  -4  -4    7.07    0.77
   1   4   4    7.43    0.64
   1   4   4    6.82    0.63
   1   4   4    7.42    1.00
   1  -4   4    8.17    0.75
   1   4   4    8.04    0.74
   1   4   4    8.78    0.77
  -1  -4  -4    6.59    0.70
   1   4   4    7.61    0.68
   1  -4   4    7.91    0.62
   1  -4   4    7.00    0.72
   1  -4   4    7.66    0.76
   1  -4   4    6.31    0.59
   1  -4   4    7.32    0.71
  -1  -4  -4    7.14    0.66
   1  -4   4    6.47    0.64
  -1  -4  -4    6.98    0.74
  -1  -4  -4    7.45    0.72
  -1  -4  -4    7.72    0.74
   1   4   4    7.63    0.72
   1   4   4    7.04    0.71
  -1  -4  -4    8.08    0.75
  -1  -4  -5    4.07    0.59
   1   4   5    4.15    0.55
   1   4   5    4.63    0.77
   1  -4   5    3.46    0.52
   1   4   5    3.86    0.47
   1   4   5    4.07    0.49
   1   4   5    3.39    0.49
  -1  -4  -5    4.37    0.59
  -1  -4  -5    4.04    0.58
   1   4   5    3.46    0.49
   1  -4   5    3.05    0.38
   1  -4   5    4.03    0.54
   1  -4   5    4.10    0.50
  -1  -4  -5    4.08    0.58
  -1  -4  -5    3.78    0.54
  -1  -4  -5    4.08    0.51
   1   4   5    3.46    0.48
   1   4   5    4.18    0.56
   1   4   5    3.26    0.50
  -1  -4  -5    4.54    0.58
   1   4   6   14.63    1.38
   1   4   6   14.37    1.01
   1   4   6   15.63    1.05
   1  -4   6   17.94    1.22
  -1  -4  -6   17.52    1.22
   1   4   6   16.37    1.14
   1   4   6   16.03    1.02
   1   4   6   16.23    1.01
   1   4   6   16.05    1.14
   1   4   6   17.32    1.02
  -1  -4  -6   18.48    1.28
  -1  -4  -6   18.07    1.26
   1   4   6   16.90    1.13
   1  -4   6   14.71    0.85
   1  -4   6   17.59    1.23
   1  -4   6   16.17    1.19
   1  -4   6   16.81    1.17
  -1  -4  -6   15.68    0.97
  -1  -4  -6   16.34    1.24
   1  -4   6   17.55    1.05
  -1  -4  -6   18.49    1.27
   1   4   6   17.24    1.09
   1   4   6   15.37    1.08
   1   4   6   15.59    1.14
   1   4   6   16.86    1.19
  -1  -4  -6   15.56    1.16
   1   4   7    5.99    0.64
   1   4   7    5.60    0.53
   1   4   7    5.96    0.66
   1   4   7    6.44    0.60
   1   4   7    7.49    0.71
   1   4   7    5.42    0.50
   1   4   7    5.85    0.62
  -1  -4  -7    6.22    0.71
   1   4   7    5.46    0.62
   1   4   7    4.85    0.60
   1  -4   7    6.00    0.70
   1  -4   7    6.74    0.73
   1  -4   7    4.72    0.61
  -1  -4  -7    6.23    0.74
   1  -4   7    5.74    0.66
  -1  -4  -7    5.32    0.67
   1   4   7    5.74    0.60
   1   4   8   47.62    1.98
   1   4   8   47.88    2.11
  -1  -4  -8   49.51    2.24
  -1  -4  -8   50.86    2.13
   1  -4   8   48.11    2.16
   1  -4   8   50.20    2.17
   1   4   8   49.38    2.05
   1   4   8   51.83    2.02
   1  -4   8   47.09    2.09
   1   4   8   47.65    2.04
   1   4   8   48.64    1.89
   1   4   8   48.94    1.90
   1   4   9   76.72    2.69
  -1  -4  -9   72.96    2.53
  -1  -4  -9   76.79    2.77
   1   4   9   71.37    2.45
   1  -4   9   77.00    2.69
   1  -4   9   73.43    2.65
  -1  -4  -9   81.27    2.80
   1   4   9   75.42    2.60
  -1  -4  -9   73.71    2.48
   1   4   9   75.00    2.53
   1   4   9   70.67    2.35
   1   4   9   70.02    2.35
   1  -4   9   73.39    2.63
   1   4   9   73.16    2.55
   1   4  10    0.98    0.18
   1   4  10    1.24    0.22
   1   4  10    1.38    0.21
   1   4  10    1.50    0.22
  -1  -4 -10    1.23    0.23
   1   4  10    1.31    0.21
   1   4  10    1.13    0.19
  -1  -4 -10    1.29    0.24
  -1   5  10   19.07    0.69
  -1  -5  10   21.05    0.74
  -1  -5  10   20.67    0.74
   1  -5 -10   19.16    0.74
   1  -5 -10   19.25    0.74
  -1   5   9   13.22    0.66
   1  -5  -9   13.71    0.77
  -1   5   9   12.54    0.62
  -1   5   9   13.41    0.64
  -1   5   9   13.08    0.74
  -1  -5   9   13.74    0.77
  -1  -5   9   11.81    0.73
   1  -5  -9   14.41    0.78
  -1   5   9   12.83    0.63
  -1   5   9   12.19    0.69
  -1   5   9   12.46    0.67
  -1   5   9   12.85    0.66
  -1   5   9   11.91    0.57
  -1   5   8    7.97    0.58
  -1   5   8    9.18    0.62
  -1   5   8    8.56    0.59
  -1   5   8    8.58    0.58
  -1   5   8    8.21    0.68
  -1  -5   8    9.02    0.73
  -1  -5   8    9.55    0.76
  -1   5   8    8.74    0.68
  -1   5   8    8.26    0.57
  -1   5   8    9.20    0.56
   1  -5  -8    6.89    0.54
   1  -5  -8    8.10    0.69
  -1   5   8    7.76    0.64
  -1   5   8    8.71    0.60
  -1   5   8    8.23    0.61
  -1   5   7    5.46    0.62
  -1   5   7    4.42    0.50
   1  -5  -7    6.21    0.64
  -1   5   7    5.68    0.54
   1  -5  -7    5.66    0.68
  -1   5   7    5.71    0.62
  -1  -5   7    5.95    0.65
   1  -5  -7    5.36    0.47
  -1  -5   7    5.50    0.63
   1  -5  -7    5.37    0.46
   1  -5  -7    5.84    0.63
  -1  -5   7    6.32    0.63
  -1   5   7    5.79    0.52
  -1   5   7    5.02    0.49
  -1   5   7    5.50    0.54
  -1   5   7    5.49    0.52
   1  -5  -7    5.77    0.56
  -1   5   7    5.43    0.48
  -1   5   6   61.74    2.38
  -1   5   6   58.61    2.31
   1  -5  -6   61.04    2.82
  -1   5   6   64.13    2.56
  -1   5   6   65.93    2.66
   1  -5  -6   65.99    2.52
  -1   5   6   60.23    2.22
  -1  -5   6   66.14    2.70
  -1  -5   6   68.40    2.70
  -1  -5   6   61.83    2.45
  -1  -5   6   60.50    2.59
  -1   5   6   62.74    2.34
   1  -5  -6   66.42    2.63
  -1   5   6   67.13    2.73
  -1   5   6   61.34    2.32
  -1   5   6   61.13    2.32
   1  -5  -6   69.91    2.66
   1  -5  -5   11.53    0.94
  -1   5   5   10.67    0.79
   1  -5  -5    9.94    1.03
  -1   5   5   10.80    0.94
  -1   5   5    9.61    0.71
   1  -5  -5   11.30    0.90
  -1  -5   5   10.25    0.91
  -1  -5   5    9.34    0.88
  -1  -5   5   11.28    0.93
   1  -5  -5   10.84    0.82
  -1  -5   5   10.51    0.94
  -1   5   5   10.83    0.80
  -1   5   5   11.24    0.99
  -1   5   5   10.80    0.79
  -1   5   5   10.25    0.77
   1  -5  -5   13.57    1.01
  -1  -5   4    0.22    0.17
  -1  -5   4    0.11    0.18
  -1  -5   4    0.06    0.16
   1  -5  -4    0.09    0.14
  -1  -5   4    0.12    0.20
  -1  -5   4    0.34    0.18
   1  -5  -4    0.15    0.15
   1  -5  -4    0.58    0.24
  -1   5   4    0.41    0.17
  -1   5   4    0.27    0.14
  -1   5   4    0.43    0.22
  -1   5   4    0.06    0.16
   1  -5  -4    0.05    0.13
  -1   5   4    0.19    0.14
   1  -5  -4    0.21    0.16
   1  -5  -4    0.16    0.21
  -1  -5   3    2.65    0.48
  -1  -5   3    2.07    0.32
   1  -5  -3    2.55    0.41
  -1  -5   3    1.77    0.32
  -1  -5   3    2.24    0.41
  -1  -5   3    1.57    0.39
   1  -5  -3    2.15    0.40
   1  -5  -3    2.41    0.40
   1  -5  -3    1.83    0.36
  -1  -5   3    2.31    0.33
  -1  -5   3    2.26    0.40
  -1  -5   3    1.98    0.39
  -1   5   3    1.82    0.38
  -1   5   3    2.28    0.63
   1  -5  -3    2.44    0.54
   1  -5  -2   20.09    1.18
  -1  -5   2   18.30    1.22
   1  -5  -2   16.51    1.10
  -1  -5   2   16.85    1.11
   1  -5  -2   19.80    1.20
   1  -5  -2   17.91    1.10
   1  -5  -2   16.45    1.09
  -1   5   2   16.29    1.12
  -1  -5   2   15.84    0.98
  -1  -5   2   17.60    1.10
  -1  -5   2   15.66    1.06
  -1  -5   2   18.12    1.04
  -1  -5   2   16.97    1.19
  -1   5   2   20.17    1.83
  -1  -5   1    4.39    0.61
   1  -5  -1    4.94    0.69
  -1  -5   1    4.53    0.61
   1  -5  -1    3.73    0.51
   1  -5  -1    4.37    0.55
  -1  -5   1    4.25    0.60
  -1   5   1    4.24    0.87
  -1  -5   1    4.78    0.61
  -1  -5   1    5.17    0.64
   1  -5  -1    5.16    0.58
   1  -5  -1    3.89    0.52
  -1  -5   1    4.79    0.53
   1  -5  -1    4.71    0.56
   1  -5  -1    4.07    0.51
  -1  -5   1    5.10    0.54
  -1  -5   1    4.92    0.54
   1  -5  -1    4.80    0.57
  -1  -5   1    4.76    0.50
  -1  -5   1    4.37    0.56
   1  -5  -1    4.42    0.52
  -1  -5   0    3.73    0.53
   1  -5   0    3.81    0.50
  -1  -5   0    3.77    0.55
  -1  -5   0    4.71    0.60
   1  -5   0    4.31    0.52
   1  -5   0    3.97    0.52
   1  -5   0    3.84    0.50
  -1   5   0    2.65    0.71
   1  -5   0    3.53    0.47
  -1  -5   0    3.62    0.52
  -1  -5   0    4.36    0.50
   1   5   0    3.68    0.43
   1  -5   0    3.77    0.59
   1   5   1   69.89    2.68
   1  -5   1   76.99    2.74
   1  -5   1   72.79    2.75
   1  -5   1   71.81    2.73
   1  -5   1   75.75    2.70
  -1  -5  -1   69.11    2.82
  -1  -5  -1   70.96    2.78
   1  -5   1   75.95    2.79
   1  -5   1   68.17    2.72
   1  -5   1   71.94    2.78
  -1  -5  -1   70.16    2.90
  -1  -5  -1   74.44    2.85
   1  -5   1   73.09    2.71
   1  -5   1   75.45    2.68
   1  -5   1   70.95    2.65
  -1  -5  -1   72.17    2.78
   1   5   1   71.59    2.62
  -1  -5  -1   72.35    2.73
   1   5   1   68.76    3.97
  -1   5  -1   71.19    3.98
   1  -5   1   71.10    2.94
  -1  -5  -1   70.42    3.02
   1   5   2   15.85    1.10
   1  -5   2   16.54    1.02
   1  -5   2   17.90    1.16
   1  -5   2   17.94    1.16
   1  -5   2   15.91    1.03
  -1  -5  -2   16.52    1.10
   1  -5   2   15.16    1.06
   1  -5   2   17.70    1.12
  -1  -5  -2   16.15    1.08
  -1  -5  -2   15.20    1.13
   1  -5   2   15.34    1.00
  -1  -5  -2   16.78    1.11
   1  -5   2   16.24    1.09
   1  -5   2   15.61    0.96
  -1  -5  -2   16.34    1.17
  -1  -5  -2   15.86    1.11
   1   5   2   15.42    1.08
   1   5   2   17.54    1.09
  -1  -5  -2   16.86    1.14
   1   5   2   16.16    1.74
  -1   5  -2   15.80    1.73
  -1  -5  -2   17.57    1.31
   1  -5   2   17.20    1.15
   1   5   3    2.00    0.40
   1   5   3    1.59    0.34
   1   5   3    1.73    0.35
  -1  -5  -3    2.14    0.37
  -1  -5  -3    1.24    0.32
   1  -5   3    1.93    0.33
   1  -5   3    1.83    0.38
   1  -5   3    1.93    0.38
   1  -5   3    1.67    0.32
   1  -5   3    1.99    0.36
  -1  -5  -3    2.20    0.36
   1  -5   3    1.35    0.31
   1  -5   3    2.24    0.40
  -1  -5  -3    1.62    0.33
  -1  -5  -3    1.58    0.33
  -1  -5  -3    2.00    0.39
  -1  -5  -3    1.52    0.35
  -1  -5  -3    1.78    0.35
  -1  -5  -3    1.84    0.38
   1   5   3    1.75    0.56
  -1  -5  -3    1.30    0.37
  -1  -5  -4   10.63    1.00
   1   5   4   12.13    0.98
   1   5   4   10.06    0.77
   1   5   4   11.58    0.93
   1   5   4   10.72    0.89
  -1  -5  -4   11.76    0.99
  -1  -5  -4   12.39    0.94
   1   5   4    9.90    0.78
   1  -5   4   12.05    0.98
   1  -5   4   12.01    0.80
   1  -5   4   11.83    0.96
   1  -5   4    9.55    0.79
   1  -5   4    9.29    0.80
   1  -5   4   10.99    0.82
  -1  -5  -4   10.38    0.88
  -1  -5  -4    8.69    0.81
   1  -5   4   11.13    0.87
   1   5   4    9.21    1.19
  -1  -5  -4   10.30    0.90
  -1  -5  -4   11.53    0.91
   1   5   5    0.95    0.27
   1   5   5    0.81    0.21
   1   5   5    0.72    0.25
   1   5   5    1.31    0.31
   1   5   5    0.71    0.25
  -1  -5  -5    0.58    0.24
   1   5   5    0.69    0.22
   1  -5   5    0.62    0.26
   1  -5   5    0.56    0.22
   1  -5   5    0.58    0.23
   1  -5   5    1.26    0.24
  -1  -5  -5    1.08    0.30
   1  -5   5    0.98    0.24
  -1  -5  -5    0.83    0.24
   1  -5   5    0.59    0.21
  -1  -5  -5    0.76    0.26
  -1  -5  -5    1.13    0.29
  -1  -5  -5    0.57    0.25
   1   5   5    0.71    0.35
   1   5   6   11.32    0.83
   1   5   6   11.54    0.90
   1   5   6   11.24    0.86
   1   5   6    9.80    0.69
   1   5   6   12.20    0.94
   1   5   6   10.97    0.85
   1   5   6   12.39    0.82
   1   5   6   11.42    0.87
  -1  -5  -6   11.63    0.95
  -1  -5  -6   11.94    0.94
   1   5   6   10.69    0.81
  -1  -5  -6   11.62    0.91
   1  -5   6    9.99    0.79
  -1  -5  -6   12.64    0.81
  -1  -5  -6    9.96    0.86
  -1  -5  -6   10.62    0.76
   1   5   6   10.79    0.81
  -1  -5  -6   10.98    0.91
   1   5   6   11.34    0.82
   1   5   6   10.04    0.79
   1   5   7    0.87    0.23
  -1  -5  -7    0.61    0.24
  -1  -5  -7    1.33    0.30
   1   5   7    0.92    0.19
  -1  -5  -7    0.89    0.25
  -1  -5  -7    0.84    0.26
   1   5   7    0.66    0.19
   1   5   7    0.86    0.24
   1   5   7    1.20    0.26
   1   5   7    1.28    0.26
   1   5   7    1.15    0.27
   1   5   7    0.84    0.21
   1   5   7    1.06    0.24
   1   5   8   17.83    0.93
   1   5   8   17.33    0.86
  -1  -5  -8   17.81    1.02
   1   5   8   17.18    0.91
  -1  -5  -8   17.16    0.97
   1  -5   8   17.94    1.00
   1  -5   8   16.44    0.96
  -1  -5  -8   17.79    1.01
  -1  -5  -8   17.56    0.94
   1   5   8   16.27    0.87
   1   5   8   18.38    0.99
   1   5   8   18.32    0.94
   1   5   8   18.52    0.94
   1   5   8   18.53    0.94
   1   5   8   16.32    0.92
   1   5   8   17.13    0.90
   1   5   8   15.56    0.86
  -1  -5  -9   12.55    0.71
   1   5   9   13.93    0.67
   1   5   9   15.08    0.70
   1   5   9   12.93    0.66
   1  -5   9   13.84    0.71
   1  -5   9   12.74    0.68
   1   5   9   14.15    0.69
   1   5   9   14.05    0.68
  -1  -5  -9   12.53    0.59
   1   5   9   14.77    0.68
  -1  -6   8    4.60    0.31
  -1   6   8    5.09    0.32
  -1   6   8    4.48    0.29
   1  -6  -8    4.51    0.33
  -1   6   7    2.23    0.27
  -1   6   7    2.23    0.26
  -1   6   7    1.84    0.21
   1  -6  -7    1.49    0.16
  -1  -6   7    2.03    0.28
   1  -6  -7    2.12    0.19
  -1  -6   7    2.32    0.29
   1  -6  -7    2.07    0.28
   1  -6  -7    2.12    0.26
  -1   6   7    1.91    0.21
  -1   6   7    1.81    0.19
  -1   6   7    2.25    0.23
  -1   6   7    1.81    0.19
  -1   6   7    1.88    0.24
  -1   6   7    2.16    0.28
   1  -6  -6   17.16    1.10
  -1   6   6   17.01    1.01
  -1   6   6   16.52    0.80
  -1   6   6   17.36    0.79
  -1   6   6   17.94    0.80
  -1   6   6   18.28    1.03
  -1   6   6   17.51    0.94
   1  -6  -6   18.02    0.87
   1  -6  -6   18.70    0.87
  -1  -6   6   18.58    0.99
  -1  -6   6   18.34    1.00
  -1  -6   6   18.62    0.99
  -1  -6   6   18.67    1.00
  -1   6   6   15.57    0.80
  -1   6   6   15.70    0.81
   1  -6  -6   17.79    0.95
   1  -6  -6   19.21    1.01
   1  -6  -5    1.19    0.32
  -1   6   5    1.07    0.27
  -1   6   5    1.79    0.33
  -1   6   5    1.19    0.20
  -1   6   5    1.70    0.30
  -1   6   5    1.42    0.30
   1  -6  -5    1.27    0.25
  -1  -6   5    1.09    0.26
  -1  -6   5    1.34    0.28
   1  -6  -5    1.30    0.25
  -1  -6   5    1.16    0.27
  -1  -6   5    1.11    0.25
  -1  -6   5    1.71    0.32
  -1   6   5    1.20    0.22
  -1   6   5    1.04    0.22
  -1   6   5    1.04    0.20
  -1   6   5    1.43    0.21
   1  -6  -5    0.92    0.25
   1  -6  -5    1.52    0.29
  -1   6   4    0.84    0.25
  -1  -6   4    0.75    0.23
   1  -6  -4    0.50    0.20
  -1  -6   4    0.46    0.20
   1  -6  -4    0.73    0.22
  -1  -6   4    0.54    0.21
   1  -6  -4    0.87    0.25
  -1   6   4    0.59    0.19
  -1   6   4    0.72    0.23
  -1  -6   4    0.82    0.23
   1  -6  -4    0.68    0.22
  -1  -6   4    0.47    0.18
   1  -6  -4    0.61    0.20
   1  -6  -4    0.83    0.30
  -1  -6   3    8.94    0.80
  -1  -6   3    8.39    0.77
  -1   6   3    6.80    0.63
  -1  -6   3    8.58    0.70
   1  -6  -3    7.64    0.68
  -1  -6   3    7.32    0.64
   1  -6  -3    8.12    0.70
   1  -6  -3    8.35    0.71
  -1  -6   3    8.29    0.78
  -1  -6   3    8.76    0.73
  -1   6   3    7.13    0.70
  -1   6   2   23.64    1.35
  -1  -6   2   26.52    1.34
  -1  -6   2   26.51    1.45
   1  -6  -2   25.74    1.37
  -1  -6   2   25.82    1.24
  -1  -6   2   25.53    1.25
   1  -6  -2   27.01    1.40
   1  -6  -2   25.82    1.64
   1  -6  -2   24.88    1.38
   1  -6  -1   26.71    1.43
  -1  -6   1   27.76    1.54
  -1  -6   1   27.88    1.52
  -1  -6   1   26.86    1.36
  -1  -6   1   27.95    1.37
  -1  -6   1   26.10    1.50
   1  -6  -1   28.50    1.45
  -1  -6   1   28.29    1.48
  -1  -6   1   29.00    1.57
  -1   6   1   25.41    1.35
  -1  -6   1   24.57    1.50
   1  -6  -1   27.99    1.68
   1  -6   0    0.09    0.17
  -1  -6   0   -0.05    0.18
  -1  -6   0    0.05    0.19
  -1  -6   0    0.05    0.18
   1  -6   0    0.13    0.16
  -1  -6   0    0.04    0.15
   1  -6   0    0.13    0.17
  -1  -6   0   -0.05    0.19
   1  -6   0    0.04    0.16
  -1  -6   0    0.09    0.17
   1  -6   0    0.18    0.17
  -1  -6   0   -0.05    0.18
   1  -6   0    0.12    0.19
  -1  -6   0    0.42    0.23
  -1  -6   0   -0.04    0.15
  -1  -6   0    0.36    0.25
   1   6   0    0.18    0.15
  -1  -6  -1    5.08    0.61
  -1  -6  -1    4.63    0.57
   1  -6   1    4.29    0.49
   1  -6   1    4.69    0.55
  -1  -6  -1    4.65    0.60
  -1  -6  -1    4.65    0.54
   1  -6   1    4.51    0.52
   1  -6   1    4.55    0.54
  -1  -6  -1    4.93    0.57
   1  -6   1    4.96    0.55
  -1  -6  -1    4.79    0.57
  -1  -6  -1    4.13    0.53
   1  -6   1    3.54    0.53
   1   6   1    4.23    0.51
   1   6   2    2.75    0.41
   1  -6   2    3.36    0.43
   1  -6   2    3.55    0.45
   1  -6   2    3.05    0.43
   1  -6   2    3.61    0.47
  -1  -6  -2    2.98    0.47
  -1  -6  -2    2.29    0.39
  -1  -6  -2    4.78    0.58
  -1  -6  -2    3.52    0.49
  -1  -6  -2    3.26    0.50
  -1  -6  -2    2.43    0.48
   1   6   2    3.62    0.45
  -1  -6  -2    2.96    0.43
  -1  -6  -3   -0.05    0.13
   1   6   3    0.09    0.11
   1   6   3    0.18    0.13
   1  -6   3    0.04    0.11
   1  -6   3    0.03    0.11
  -1  -6  -3   -0.05    0.15
   1  -6   3    0.08    0.12
  -1  -6  -3    0.05    0.15
  -1  -6  -3    0.05    0.12
  -1  -6  -3    0.06    0.15
   1   6   3    0.04    0.12
   1   6   3   -0.04    0.11
   1  -6   4    0.25    0.18
   1  -6   4    0.50    0.20
   1   6   4    0.41    0.16
   1   6   4    0.59    0.18
  -1  -6  -4    0.38    0.20
  -1  -6  -4    0.71    0.23
  -1  -6  -4    0.55    0.20
   1   6   4    0.42    0.15
  -1  -6  -4    0.53    0.21
  -1  -6  -4    0.59    0.24
   1   6   4    0.57    0.21
   1   6   4    0.46    0.19
   1   6   5    1.02    0.23
   1   6   5    1.06    0.25
  -1  -6  -5    1.23    0.28
   1  -6   5    1.22    0.26
   1  -6   5    0.91    0.23
   1   6   5    1.38    0.26
   1   6   5    1.10    0.23
  -1  -6  -5    0.98    0.22
   1   6   5    0.65    0.20
   1   6   5    0.84    0.22
   1   6   5    1.10    0.25
   1   6   5    0.95    0.24
   1   6   5    1.44    0.26
  -1  -6  -5    1.10    0.26
   1   6   5    0.90    0.21
   1   6   6    2.61    0.31
  -1  -6  -6    2.25    0.32
   1  -6   6    3.34    0.39
   1  -6   6    3.37    0.39
   1   6   6    2.25    0.33
   1   6   6    3.03    0.33
   1   6   6    3.16    0.34
   1   6   6    2.75    0.33
   1   6   6    2.64    0.32
   1   6   6    2.97    0.35
  -1  -6  -6    2.89    0.36
   1   6   6    2.67    0.31
   1   6   6    2.87    0.31
   1   6   6    3.79    0.40
   1   6   7    1.93    0.23
   1   6   7    1.29    0.19
   1   6   7    1.76    0.21
  -1  -6  -7    1.75    0.24
   1   6   7    1.36    0.22
  -1  -6  -7    1.72    0.22
  -1  -6  -7    1.74    0.22
   1   6   7    1.62    0.22
   1   6   7    1.76    0.22
   1   6   7    1.95    0.23
   1   6   8   14.10    0.55
   1   6   8   13.12    0.51
   1   6   8   13.53    0.54
   1   6   8   12.08    0.50
  -1   7   5    2.34    0.21
   1  -7  -5    2.87    0.22
   1  -7  -5    2.79    0.22
  -1   7   4    0.10    0.06
   1  -7  -4    0.17    0.10
  -1  -7   4    0.27    0.11
  -1   7   4    0.15    0.09
  -1   7   4    0.16    0.09
   1  -7  -4    0.14    0.09
  -1  -7   4    0.04    0.08
   1  -7  -4    0.19    0.12
   1  -7  -3    0.09    0.09
  -1  -7   3    0.16    0.10
  -1   7   3    0.13    0.10
  -1  -7   3    0.18    0.12
   1  -7  -3    0.10    0.10
  -1   7   3   -0.01    0.06
  -1   7   3    0.01    0.06
  -1   7   2    5.47    0.47
   1  -7  -2    5.37    0.54
   1  -7  -2    6.38    0.49
   1  -7  -2    6.57    0.50
  -1   7   2    4.82    0.34
  -1   7   2    4.03    0.32
   1  -7  -1    0.70    0.21
  -1  -7   1    0.93    0.21
  -1   7   1    0.82    0.19
  -1  -7   1    0.68    0.20
  -1  -7   0    1.24    0.22
   1  -7   0    1.19    0.24
   1   7   0    1.29    0.21
   1  -7   0    1.20    0.24
  -1  -7   0    1.77    0.26
   1   7   0    1.23    0.21
  -1  -7   0    1.58    0.27
   1   7   1   22.72    1.06
  -1  -7  -1   24.42    1.10
   1  -7   1   24.94    1.09
  -1  -7  -1   24.33    1.11
  -1  -7  -1   25.25    1.15
   1   7   1   21.16    1.02
   1   7   2    6.47    0.49
  -1  -7  -2    6.27    0.51
  -1  -7  -2    7.21    0.54
   1   7   2    6.39    0.49
   1   7   3    0.12    0.09
  -1  -7  -3    0.18    0.10
   1   7   3    0.13    0.07
   1   7   3    0.35    0.13
   1   7   4    2.80    0.27
   1   7   4    3.12    0.28
   1   7   4    3.63    0.32
  -1  -7  -4    4.08    0.34
  -1  -7  -4    3.74    0.33
   1   7   4    2.98    0.22
  -1  -7  -4    3.76    0.33
  -1  -7  -5    0.03    0.06
   1   7   5   -0.01    0.05
   1   7   5    0.05    0.05
  -1  -7  -5    0.03    0.07
  -1  -7  -5    0.05    0.06
  -2   0  12    3.16    0.35
  -2   0  12    3.49    0.37
  -2   0  11   19.72    1.16
  -2   0  11   20.89    1.15
   2   0 -11   17.35    0.93
  -2   0  11   21.47    1.17
  -2   0  11   21.30    1.13
  -2   0  10   86.27    3.26
  -2   0  10   90.99    3.03
  -2   0  10   91.94    3.21
  -2   0  10   94.42    3.23
  -2   0  10   99.96    3.38
  -2   0  10   95.70    3.35
  -2   0   9    2.94    0.46
   2   0  -9    3.18    0.81
  -2   0   9    3.75    0.46
  -2   0   9    3.61    0.47
  -2   0   9    3.52    0.44
  -2   0   9    3.50    0.47
  -2   0   9    3.63    0.49
  -2   0   9    4.10    0.52
  -2   0   8   26.59    1.43
   2   0  -8   30.54    2.42
  -2   0   8   24.71    1.28
  -2   0   8   25.23    1.32
  -2   0   8   24.07    1.25
  -2   0   8   24.68    1.30
  -2   0   8   27.79    1.38
  -2   0   8   25.88    1.40
  -2   0   8   24.42    1.24
  -2   0   8   25.27    1.27
  -2   0   8   23.75    1.31
  -2   0   8   24.04    1.70
  -2   0   7    2.98    0.37
  -2   0   7    3.05    0.37
  -2   0   7    2.25    0.35
  -2   0   7    2.83    0.38
  -2   0   7    2.50    0.35
  -2   0   7    2.98    0.42
  -2   0   7    2.90    0.84
  -2   0   7    2.83    0.52
   2   0  -7    2.93    0.68
  -2   0   7    2.96    0.61
  -2   0   7    2.83    0.38
  -2   0   7    3.20    0.40
  -2   0   7    2.82    0.39
  -2   0   7    2.39    0.36
  -2   0   7    2.72    0.38
   2   0  -6   86.16    3.89
  -2   0   6   80.21    2.67
  -2   0   6   80.57    4.19
  -2   0   6   83.63    3.19
   2   0  -5  208.27    7.09
  -2   0   5  220.86    6.41
  -2   0   5  208.58    7.47
   2   0  -4   11.61    1.02
  -2   0   4   10.72    0.83
   2   0  -3   84.41    3.08
  -2   0   3   78.86    2.75
  -2   0   3   87.82    3.41
   2   0  -2  906.82   23.48
  -2   0   2  929.09   23.14
  -2   0   2  864.29   23.70
  -2   0   1   17.61    0.76
  -2   0   1   16.60    1.04
   2   0   0  866.60   21.62
  -2   0   0  816.73   21.98
   2   0   1  109.91    3.39
   2   0   2    0.92    0.22
   2   0   2    2.79    0.46
   2   0   2    2.12    0.41
  -2   0  -2    0.76    0.20
   2   0   2    0.95    0.27
   2   0   3  110.61    3.75
   2   0   3  106.19    4.12
   2   0   3  104.59    4.08
  -2   0  -3  108.96    3.64
   2   0   3  110.99    4.04
   2   0   4    0.73    0.14
   2   0   4    0.84    0.31
   2   0   4    1.06    0.23
   2   0   4    0.67    0.14
  -2   0  -4    1.44    0.31
   2   0   4    0.26    0.24
   2   0   4    0.58    0.15
   2   0   4    0.61    0.29
   2   0   5  313.17    8.05
   2   0   5  305.69    8.06
   2   0   5  296.90    7.87
   2   0   5  310.90    9.77
   2   0   5  310.76    9.80
   2   0   5  283.91    8.14
   2   0   5  303.56    9.80
   2   0   5  279.79    8.39
   2   0   6    3.30    0.78
   2   0   6    3.51    0.51
   2   0   6    3.79    0.40
   2   0   6    3.72    0.40
   2   0   7   13.19    0.82
   2   0   7   11.38    0.88
   2   0   7   11.73    0.79
   2   0   7   13.62    1.71
   2   0   7   12.12    1.04
   2   0   7   11.34    0.82
   2   0   7   12.05    0.80
   2   0   7   12.57    0.85
   2   0   7   11.55    0.98
   2   0   7   13.61    0.96
   2   0   7   11.34    0.91
   2   0   7   13.48    0.95
   2   0   7   12.37    0.81
   2   0   7   11.86    0.79
   2   0   8   37.83    1.82
   2   0   8   32.68    1.93
   2   0   8   37.48    1.70
   2   0   8   35.93    1.93
   2   0   8   36.45    1.60
   2   0   8   33.37    1.57
   2   0   8   36.79    1.59
   2   0   8   34.45    1.76
   2   0   8   37.89    1.64
   2   0   8   30.38    1.70
   2   0   8   35.44    1.57
   2   0   9  126.10    4.06
   2   0   9  133.05    4.17
  -2   0  -9  121.62    6.05
   2   0   9  134.05    4.41
   2   0   9  128.54    4.11
   2   0   9  115.49    4.22
   2   0   9  137.75    4.29
   2   0   9  127.55    4.51
   2   0   9  125.67    4.09
  -2   0  -9  121.51    4.29
  -2   0 -10   28.63    1.44
   2   0  10   29.70    1.40
  -2   0 -10   28.49    1.43
   2   0  10   26.84    1.35
   2   0  10   30.61    1.53
   2   0  10   28.67    1.36
   2   0  10   32.72    1.53
   2   0  10   29.62    1.60
   2   0  10   29.12    1.53
   2   0  11    0.72    0.20
   2   0  11    0.59    0.18
   2   0  11    0.57    0.20
   2   0  11    0.64    0.18
   2   0  12    0.88    0.16
   2   0  12    0.59    0.15
   2   0  12    0.75    0.14
  -2   1  12    1.54    0.24
  -2   1  12    1.50    0.23
  -2  -1  12    1.77    0.26
  -2   1  12    1.28    0.26
  -2  -1  12    1.76    0.30
   2  -1 -12    1.48    0.20
  -2  -1  12    1.98    0.27
   2  -1 -11   33.35    1.51
  -2   1  11   38.56    1.92
  -2  -1  11   35.90    1.84
  -2   1  11   35.42    1.56
  -2  -1  11   36.18    1.64
  -2  -1  11   34.84    1.61
  -2   1  11   36.29    1.57
  -2   1  11   33.36    1.49
  -2   1  11   35.03    1.51
  -2  -1  11   33.75    1.65
  -2  -1  10   -0.06    0.15
  -2   1  10    0.04    0.11
  -2  -1  10    0.05    0.17
  -2   1  10    0.22    0.19
  -2  -1  10   -0.07    0.18
  -2  -1  10    0.07    0.10
  -2   1  10    0.04    0.15
  -2  -1  10    0.04    0.10
  -2   1  10    0.15    0.12
  -2  -1  10    0.12    0.14
  -2   1  10   -0.08    0.13
  -2  -1  10    0.15    0.16
  -2  -1  10    0.10    0.14
  -2   1  10    0.13    0.15
  -2   1  10   -0.04    0.13
  -2   1  10    0.25    0.15
  -2  -1   9    0.42    0.20
  -2   1   9    0.14    0.13
  -2   1   9    0.14    0.12
  -2  -1   9    0.05    0.14
  -2  -1   9    0.06    0.15
  -2   1   9    0.04    0.10
  -2   1   9    0.09    0.13
   2  -1  -9    0.44    0.36
  -2   1   9    0.12    0.19
  -2  -1   9    0.34    0.15
   2   1  -9    0.15    0.23
  -2   1   9    0.13    0.13
  -2   1   9    0.21    0.13
  -2  -1   9    0.31    0.16
  -2   1   9    0.09    0.14
  -2   1   9    0.25    0.14
  -2  -1   9   -0.04    0.11
  -2   1   9    0.09    0.12
  -2   1   9    0.19    0.12
  -2   1   9   -0.09    0.15
  -2   1   9   -0.20    0.32
  -2   1   9    0.10    0.11
  -2   1   8   44.93    1.99
  -2  -1   8   44.40    1.99
  -2   1   8   43.50    1.86
  -2   1   8   45.45    1.92
  -2   1   8   45.08    1.90
  -2   1   8   45.41    1.83
  -2   1   8   46.15    1.93
  -2   1   8   41.83    1.76
  -2   1   8   43.67    1.90
  -2   1   8   43.07    2.65
  -2  -1   8   41.31    1.94
  -2   1   8   45.69    1.89
  -2  -1   8   44.55    2.07
  -2   1   8   46.01    1.93
  -2   1   8   46.07    1.91
   2  -1  -8   43.10    2.97
   2   1  -8   48.36    3.15
  -2  -1   8   41.42    1.75
  -2   1   8   47.24    1.93
  -2  -1   8   42.07    1.86
  -2  -1   8   42.16    1.88
  -2   1   8   46.74    1.94
  -2   1   8   43.00    3.43
  -2  -1   8   48.61    3.56
  -2   1   8   49.08    2.53
  -2  -1   8   51.48    2.53
  -2   1   7   18.45    1.12
  -2   1   7   23.65    1.13
  -2   1   7   18.54    1.05
  -2   1   7   18.62    1.03
  -2  -1   7   20.37    1.14
  -2   1   7   19.01    1.54
  -2  -1   7   18.45    1.09
  -2   1   7   23.73    1.12
  -2  -1   7   18.51    1.17
  -2   1   7   17.95    1.02
  -2   1   7   18.29    2.02
  -2  -1   7   20.20    2.07
  -2   1   7   17.48    0.97
  -2  -1   7   18.79    1.37
  -2   1   7   18.48    1.37
   2  -1  -7   19.78    1.11
  -2   1   7   17.80    1.05
  -2  -1   7   18.55    1.06
  -2  -1   7   19.16    1.06
   2   1  -7   19.05    1.80
   2  -1  -7   18.27    1.75
  -2  -1   6   82.47    4.29
  -2   1   6   90.77    4.51
  -2   1   6   86.19    2.96
   2   1  -6   90.54    4.10
   2  -1  -6   86.00    3.98
  -2  -1   6   89.51    3.33
  -2   1   6   91.81    3.41
  -2   1   6   85.52    2.83
  -2   1   5  316.72    9.20
  -2  -1   5  301.14   10.02
  -2   1   5  316.39   10.18
  -2   1   5  303.91    8.58
   2  -1  -5  315.41    9.66
   2   1  -5  341.19    9.86
  -2  -1   5  324.37    8.94
  -2   1   5  318.84    8.96
   2  -1  -4  472.73   13.42
   2   1  -4  492.18   13.54
  -2   1   4  484.12   13.05
  -2   1   4  477.59   12.82
  -2  -1   4  477.97   12.78
  -2   1   3  138.76    4.30
  -2   1   3  142.23    4.97
  -2  -1   3  141.31    4.93
   2   1  -3  140.04    4.59
   2  -1  -3  137.73    4.54
  -2   1   2  307.75    9.14
  -2  -1   2  308.08    9.09
   2   1  -2  328.71    8.91
  -2   1   2  315.68    8.59
   2  -1  -2  325.37    8.88
   2  -1  -1  106.89    2.89
   2  -1  -1  114.33    3.57
  -2   1   1  116.76    3.29
   2   1  -1  114.96    3.57
  -2  -1   1  105.14    3.63
  -2   1   1  109.94    3.66
  -2   1   0  156.85    4.22
  -2   1   0  145.06    4.68
  -2  -1   0  150.80    4.68
  -2   1  -1  337.00    9.03
  -2  -1  -1  362.98    9.83
  -2   1  -1  373.29    9.84
   2  -1   1  353.51    9.86
   2   1   1  358.63    9.86
   2   1   1  343.42    9.85
   2  -1   1  355.55    9.87
   2   1   2  160.76    4.47
  -2  -1  -2  160.68    5.25
   2   1   2  157.01    5.22
   2  -1   2  161.05    5.27
   2  -1   2  152.23    5.21
   2   1   2  159.73    5.24
   2  -1   3  640.92   16.98
   2   1   3  653.44   17.07
   2  -1   3  636.61   17.16
   2   1   3  655.30   17.18
   2   1   3  630.38   17.11
   2  -1   3  644.64   17.16
  -2   1  -3  591.99   15.80
  -2  -1  -3  640.43   17.02
   2   1   3  607.40   15.91
   2   1   4   48.34    1.76
   2  -1   4   48.61    1.67
   2  -1   4   51.37    2.68
   2  -1   4   47.62    1.78
   2   1   4   53.46    2.72
   2   1   4   51.84    2.67
   2  -1   4   50.43    2.68
   2   1   4   46.04    1.72
   2  -1   4   49.03    2.57
   2   1   4   49.72    2.67
   2   1   4   51.88    1.95
   2  -1   4   48.47    1.89
  -2  -1  -4   47.77    2.47
   2   1   4   47.64    1.69
   2  -1   4   50.54    1.72
   2   1   4   49.66    1.70
   2   1   4   48.52    1.60
   2   1   5  241.59    7.17
   2   1   5  277.07    8.95
   2  -1   5  263.40    8.70
   2   1   5  269.23    7.52
   2  -1   5  260.01    7.42
   2   1   5  264.23    6.89
   2  -1   5  254.54    7.02
   2   1   5  258.70    7.13
  -2  -1  -5  262.95    8.32
   2   1   5  247.44    7.02
   2   1   5  254.27    8.65
   2  -1   5  247.06    8.59
   2   1   5  261.73    8.71
   2   1   5  259.07    7.21
   2  -1   5  248.46    8.63
   2  -1   5  263.32    7.24
   2   1   5  259.24    6.90
   2  -1   5  264.79    7.10
   2   1   5  263.39    7.09
   2   1   6    4.31    0.43
   2   1   6    4.21    0.36
   2  -1   6    4.40    0.44
   2   1   6    4.40    0.50
   2   1   6    4.43    0.42
   2  -1   6    3.09    0.73
   2   1   6    3.41    0.81
   2   1   6    4.89    0.60
   2  -1   6    3.99    0.53
   2   1   6    3.97    0.53
   2   1   6    4.13    0.45
   2  -1   6    4.22    0.42
   2   1   6    4.45    0.50
   2  -1   6    4.78    0.52
   2   1   7  334.37   11.57
   2  -1   7  327.28   11.34
   2   1   7  339.94    9.65
   2  -1   7  337.65    9.55
   2  -1   7  321.97    8.85
   2   1   7  341.08    9.06
   2   1   7  325.49    8.90
   2  -1   7  317.77    8.96
   2   1   7  326.80    8.93
   2  -1   7  317.62    9.11
   2   1   7  325.27    9.13
   2   1   7  322.41    9.22
   2  -1   7  322.55    9.13
   2   1   7  318.80    8.77
   2  -1   7  331.11    8.95
   2   1   7  344.17    9.00
   2  -1   7  327.99    9.22
   2   1   7  332.83    9.23
   2   1   7  324.74    8.90
   2  -1   7  326.39    8.97
   2   1   7  320.30    8.92
   2  -1   7  317.63    9.20
   2  -1   7  340.18    9.17
   2  -1   7  311.53    9.45
   2   1   7  313.68    9.26
  -2  -1  -7  307.38    9.29
   2   1   7  324.85    8.95
   2  -1   7  323.23    9.11
   2   1   7  319.01    9.40
   2   1   7  314.50    9.37
   2   1   7  326.04    9.40
   2  -1   7  327.57    9.08
   2   1   8    0.21    0.13
   2   1   8    0.19    0.15
   2  -1   8    0.20    0.17
   2  -1   8    0.45    0.21
   2   1   8    0.05    0.13
  -2   1  -8    0.17    0.32
  -2  -1  -8   -0.17    0.19
   2  -1   8    0.10    0.15
   2   1   8    0.04    0.10
   2   1   8    0.03    0.10
   2   1   8    0.29    0.17
   2  -1   8    0.07    0.09
   2   1   8    0.16    0.11
   2   1   8    0.10    0.11
   2   1   8    0.11    0.15
   2  -1   8    0.27    0.16
   2  -1   8    0.13    0.14
   2  -1   8    0.38    0.18
   2   1   8    1.81    0.31
   2   1   8    1.44    0.29
   2   1   8    0.79    0.28
   2  -1   8    0.27    0.21
   2  -1   8    0.15    0.17
   2  -1   8    0.05    0.14
  -2  -1  -8    0.33    0.19
   2   1   8    0.18    0.16
   2   1   8    0.06    0.13
   2   1   8    0.08    0.12
   2   1   8    0.36    0.22
   2  -1   8    0.07    0.15
   2   1   8   -0.18    0.28
   2  -1   8    0.17    0.19
   2   1   9    9.26    0.96
   2   1   9    7.45    1.33
   2   1   9    9.06    0.71
   2  -1   9    7.68    0.72
  -2  -1  -9    8.20    1.35
   2   1   9    7.87    0.68
  -2   1  -9    6.98    1.25
   2   1   9    8.05    0.80
  -2  -1  -9    7.72    0.80
   2  -1   9    7.26    0.72
   2  -1   9    8.45    0.88
   2   1   9    7.59    0.78
  -2  -1  -9    7.17    0.69
  -2  -1  -9    8.26    0.84
   2   1   9    8.66    0.71
   2  -1   9    8.08    0.70
   2   1   9    7.35    0.67
   2   1   9    8.25    0.78
   2   1   9    8.52    0.77
   2  -1   9    8.72    0.79
   2   1   9    8.45    0.67
   2  -1   9    8.17    0.77
   2  -1   9    7.66    0.68
   2   1   9    8.79    0.72
   2   1  10    1.60    0.30
   2   1  10    1.60    0.29
   2  -1  10    1.32    0.30
   2   1  10    1.40    0.25
  -2  -1 -10    1.12    0.26
   2   1  10    1.16    0.28
   2   1  10    1.62    0.31
   2  -1  10    0.95    0.25
   2  -1  10    1.49    0.36
   2   1  10    1.43    0.31
   2  -1  10    1.39    0.30
   2   1  10    1.26    0.27
   2  -1  10    1.42    0.35
  -2  -1 -10    1.73    0.35
   2   1  10    1.69    0.30
  -2  -1 -10    1.80    0.36
   2  -1  10    1.25    0.29
  -2  -1 -11    9.16    0.64
   2  -1  11   11.40    0.75
   2   1  11   10.66    0.73
   2   1  11   10.27    0.68
   2  -1  11   10.60    0.71
   2   1  11   10.55    0.74
  -2  -1 -11    8.82    0.62
   2   1  12    6.27    0.41
   2   1  12    5.65    0.35
   2  -1  12    7.13    0.43
   2   1  12    6.28    0.41
  -2   2  12    1.99    0.23
   2  -2 -12    2.24    0.25
  -2   2  12    2.56    0.25
  -2   2  12    1.92    0.22
  -2   2  12    2.04    0.23
   2  -2 -11   16.30    0.95
  -2  -2  11   18.10    1.02
  -2   2  11   16.00    0.88
  -2   2  11   15.85    1.04
  -2   2  11   15.36    0.88
  -2   2  11   15.27    0.88
  -2   2  11   14.30    0.82
  -2  -2  11   16.00    0.98
  -2   2  11   16.66    0.90
  -2  -2  11   16.04    1.01
   2  -2 -10   74.45    2.60
  -2  -2  10   78.09    2.90
  -2   2  10   74.38    2.66
   2  -2 -10   74.02    2.62
  -2   2  10   75.12    2.71
  -2  -2  10   77.56    2.89
  -2   2  10   74.38    2.65
  -2   2  10   74.81    2.69
  -2   2  10   70.11    2.64
  -2   2  10   76.40    2.67
  -2   2  10   74.15    2.77
  -2  -2  10   74.31    2.97
  -2   2  10   70.45    3.02
  -2  -2  10   76.15    3.04
  -2   2   9    2.70    0.44
  -2   2   9    3.03    0.44
  -2   2   9    3.33    0.44
  -2   2   9    3.75    0.42
   2  -2  -9    3.13    0.45
  -2   2   9    2.95    0.40
  -2   2   9    3.07    0.45
  -2   2   9    3.19    0.57
  -2  -2   9    3.21    0.56
  -2   2   9    2.99    0.88
  -2  -2   9    2.64    0.78
  -2  -2   9    3.15    0.51
  -2  -2   9    3.43    0.51
  -2  -2   9    2.67    0.46
  -2   2   9    3.86    0.47
  -2  -2   9    3.53    0.43
  -2   2   9    2.57    0.62
   2   2  -9    3.30    0.78
   2  -2  -9    3.19    0.75
  -2   2   9    3.08    0.44
  -2   2   9    2.67    0.39
   2  -2  -9    2.76    0.42
  -2   2   8   18.75    1.12
  -2   2   8   18.20    1.12
  -2  -2   8   17.92    1.11
  -2  -2   8   15.73    1.04
  -2   2   8   18.75    1.10
  -2   2   8   18.59    1.08
  -2  -2   8   17.58    1.19
   2  -2  -8   19.19    1.19
  -2   2   8   17.74    1.09
  -2   2   8   17.49    1.08
  -2   2   8   16.90    1.18
   2  -2  -8   18.46    1.16
  -2  -2   8   17.48    1.23
  -2  -2   8   17.55    1.19
  -2   2   8   18.28    1.62
  -2   2   8   18.60    1.07
  -2   2   8   17.87    1.06
  -2  -2   8   17.76    1.14
   2  -2  -8   17.10    1.76
  -2  -2   8   17.44    1.03
   2   2  -8   17.40    1.79
  -2   2   8   18.30    2.11
  -2  -2   8   18.86    2.09
  -2   2   7    1.92    0.28
  -2  -2   7    2.08    0.35
   2  -2  -7    2.35    0.39
  -2   2   7    1.79    0.31
  -2   2   7    2.07    0.36
  -2  -2   7    1.79    0.41
  -2   2   7    2.71    0.51
  -2   2   7    2.41    0.36
  -2   2   7    2.13    0.40
  -2   2   7    2.13    0.68
  -2  -2   7    1.69    0.59
  -2  -2   7    2.94    0.48
  -2  -2   7    1.76    0.35
  -2   2   7    1.81    0.31
  -2  -2   7    2.36    0.40
  -2   2   7    2.61    0.37
   2  -2  -7    1.28    0.47
  -2  -2   7    2.53    0.43
  -2   2   7    2.61    0.59
   2   2  -7    1.68    0.55
  -2   2   7    1.95    0.33
  -2  -2   7    2.14    0.36
  -2  -2   7    2.13    0.38
   2  -2  -7    2.28    0.39
  -2   2   7    2.07    0.32
  -2   2   6   52.08    1.97
  -2   2   6   52.44    2.21
  -2  -2   6   55.26    2.18
   2  -2  -6   52.59    2.15
  -2  -2   6   55.85    2.26
  -2   2   6   54.47    3.35
  -2  -2   6   56.19    3.32
  -2  -2   6   54.27    2.37
  -2   2   6   56.76    2.46
  -2   2   6   51.14    2.05
  -2   2   6   52.86    2.03
   2  -2  -6   55.72    2.20
  -2   2   6   53.46    2.04
  -2   2   6   54.55    1.97
  -2   2   6   54.16    1.97
  -2  -2   6   51.92    2.14
   2   2  -6   55.48    3.01
   2  -2  -6   56.54    2.99
  -2  -2   5  142.34    5.57
  -2   2   5  139.52    5.66
  -2   2   5  148.54    5.05
   2   2  -5  148.78    5.32
   2  -2  -5  141.10    5.20
  -2   2   5  146.32    4.63
  -2  -2   5  144.32    4.57
  -2   2   5  136.96    4.44
  -2   2   4    6.07    0.69
   2  -2  -4    6.29    0.74
   2   2  -4    5.24    0.69
  -2  -2   4    5.44    0.52
  -2   2   4    6.35    0.58
  -2   2   4    6.10    0.83
  -2  -2   4    5.99    0.80
  -2   2   3   47.44    2.09
   2   2  -3   48.66    2.14
   2  -2  -3   44.02    2.05
  -2   2   2  533.31   14.52
  -2  -2   2  550.82   14.51
   2   2  -2  523.44   14.20
   2  -2  -2  518.07   14.20
  -2   2   2  531.56   14.27
  -2  -2   1    8.12    0.70
  -2   2   1    7.13    0.67
  -2   2   1    8.94    0.72
   2   2  -1    8.71    0.69
   2  -2  -1    8.26    0.67
   2   2  -1   10.17    0.90
  -2   2   0  476.68   12.81
   2   2   0  507.07   13.29
   2   2   0  465.37   12.85
   2  -2   0  474.61   12.89
   2   2   0  477.69   12.86
   2  -2   0  473.68   12.90
  -2  -2   0  479.17   12.79
  -2   2   0  453.34   12.76
  -2  -2   0  509.04   13.50
   2  -2   1   58.66    2.35
   2   2   1   53.22    2.28
   2  -2   1   55.69    2.32
   2   2   1   54.22    2.26
   2   2   1   53.76    2.47
  -2  -2  -1   57.14    2.27
  -2   2  -1   54.57    2.23
   2   2   2    0.85    0.17
   2   2   2    0.75    0.23
   2   2   2    1.08    0.32
   2   2   2    0.63    0.15
   2  -2   2    0.69    0.25
   2   2   2    0.58    0.23
  -2  -2  -2    0.90    0.33
   2   2   2    0.74    0.25
   2  -2   2    0.97    0.28
   2   2   3   67.13    2.57
   2   2   3   64.45    2.15
   2  -2   3   62.89    2.20
   2   2   3   66.92    2.12
   2   2   3   62.60    2.18
   2   2   3   66.82    3.03
   2   2   3   64.65    2.13
   2  -2   3   67.84    2.92
   2   2   3   64.58    2.91
   2  -2   3   70.37    2.98
   2   2   3   67.11    2.92
  -2  -2  -3   69.38    3.33
  -2  -2  -4    0.42    0.26
   2   2   4    0.32    0.12
   2   2   4    0.24    0.12
   2   2   4    0.22    0.12
   2   2   4    0.26    0.19
   2   2   4    0.34    0.12
   2   2   4    0.21    0.10
   2   2   4    0.25    0.14
   2   2   4    0.98    0.34
   2  -2   4    0.42    0.25
   2   2   4    0.43    0.25
   2   2   4    0.17    0.23
   2  -2   4    0.15    0.10
   2  -2   4    0.26    0.21
   2   2   4    0.21    0.11
   2   2   4    0.04    0.11
   2   2   5  202.67    6.18
   2   2   5  219.44    7.35
   2  -2   5  194.65    5.83
   2   2   5  205.75    5.70
   2   2   5  207.17    5.73
   2   2   5  223.93    6.24
   2  -2   5  205.43    6.07
   2   2   5  208.15    7.48
   2  -2   5  217.11    7.37
   2   2   5  202.24    5.89
   2  -2   5  198.17    5.98
   2   2   5  201.76    5.94
  -2  -2  -5  210.47    7.52
   2  -2   6    1.67    0.33
   2   2   6    1.35    0.31
   2  -2   6    1.84    0.33
   2   2   6    2.58    0.43
   2  -2   6    1.94    0.36
   2   2   6    1.91    0.58
   2  -2   6    1.61    0.53
   2   2   6    1.89    0.33
   2   2   6    1.69    0.25
   2   2   6    1.60    0.29
   2   2   6    1.29    0.26
   2   2   6    2.30    0.29
   2  -2   6    1.69    0.31
   2   2   6    1.45    0.31
   2   2   6    1.48    0.29
   2  -2   6    1.78    0.32
   2   2   6    1.57    0.31
   2  -2   6    1.64    0.32
   2  -2   6    1.56    0.35
   2  -2   6    1.65    0.37
   2  -2   6    1.99    0.36
   2  -2   6    1.91    0.39
  -2  -2  -6    2.23    0.45
   2   2   6    1.21    0.25
   2   2   6    1.42    0.27
   2   2   6    1.58    0.28
   2   2   6    1.87    0.39
   2   2   7   10.46    0.77
   2   2   7   10.92    0.79
   2  -2   7   10.86    0.80
  -2  -2  -7   11.76    1.52
   2  -2   7   10.24    0.84
  -2   2  -7   10.49    1.41
   2   2   7   10.71    0.98
   2  -2   7    9.65    0.88
   2   2   7   13.54    1.69
   2  -2   7   11.70    1.48
   2   2   7   10.65    0.83
   2   2   7    9.21    0.76
   2  -2   7   10.26    0.82
   2   2   7   11.59    0.91
   2  -2   7   10.47    0.79
   2   2   7   10.85    0.77
   2   2   7    9.85    0.63
   2   2   7   10.16    0.77
   2   2   7    9.69    0.78
  -2  -2  -7    9.88    0.87
   2   2   7   10.19    0.85
   2  -2   7   10.62    0.83
   2  -2   7    9.83    0.80
   2  -2   7    9.86    0.85
   2  -2   7    9.22    0.87
   2  -2   7    9.86    0.92
  -2  -2  -7    8.97    0.90
   2  -2   7    9.66    0.92
   2   2   7    9.76    0.77
   2   2   7    9.19    0.89
  -2  -2  -7    9.76    0.94
   2  -2   8   31.21    1.61
  -2   2  -8   27.55    2.38
  -2  -2  -8   29.29    2.52
   2   2   8   28.19    1.69
   2   2   8   31.65    1.75
   2   2   8   30.50    1.75
   2   2   8   33.49    1.59
   2   2   8   28.68    1.45
   2  -2   8   30.16    1.50
   2  -2   8   32.78    1.61
   2   2   8   32.60    1.66
   2   2   8   30.66    1.57
   2   2   8   31.29    1.49
   2   2   8   32.47    1.43
   2   2   8   30.35    1.48
   2   2   8   29.30    1.48
  -2  -2  -8   28.91    1.54
   2   2   8   33.74    1.71
   2  -2   8   27.93    1.49
   2  -2   8   28.36    1.49
   2  -2   8   28.76    1.63
   2  -2   8   29.85    1.61
   2  -2   8   30.61    1.77
   2   2   8   29.84    1.57
  -2  -2  -8   30.19    1.73
   2  -2   8   27.77    1.45
   2   2   8   29.90    1.48
  -2  -2  -8   29.95    1.75
   2   2   8   28.95    1.48
  -2  -2  -8   33.36    1.85
   2   2   9  105.88    3.49
   2   2   9   95.84    3.30
   2  -2   9   98.82    3.59
   2   2   9  101.78    3.33
   2   2   9  104.52    3.43
   2   2   9  109.74    3.66
   2   2   9  107.25    3.57
   2   2   9  110.06    3.73
   2   2   9   91.00    3.28
   2   2   9  102.98    3.38
  -2  -2  -9  107.56    3.82
   2  -2   9  104.39    3.63
   2  -2   9  103.72    3.81
   2   2   9   95.98    3.42
   2  -2   9  106.97    3.73
  -2  -2  -9   96.64    3.64
  -2  -2  -9  106.54    3.83
   2   2   9  105.52    3.46
   2   2   9  103.70    3.76
   2   2   9  102.84    3.41
  -2  -2 -10   25.46    1.39
   2  -2  10   26.00    1.39
   2  -2  10   23.98    1.30
   2   2  10   26.86    1.24
   2   2  10   28.61    1.43
   2   2  10   25.01    1.23
  -2  -2 -10   24.27    1.38
   2   2  10   25.43    1.22
   2   2  10   28.76    1.34
   2   2  10   26.97    1.34
  -2  -2 -10   26.12    1.35
   2  -2  10   24.20    1.33
   2  -2  11    0.46    0.16
   2   2  11    0.28    0.13
  -2  -2 -11    0.47    0.17
   2  -2  11    0.24    0.13
   2   2  11    0.39    0.13
  -2  -2 -11    0.56    0.14
   2   2  11    0.39    0.14
   2  -2  12    0.39    0.08
   2   2  12    0.45    0.09
  -2   3  11   27.56    1.07
  -2   3  11   27.28    1.09
   2  -3 -11   21.29    0.94
  -2   3  11   28.56    1.08
   2  -3 -11   29.04    1.22
   2  -3 -11   23.50    0.96
  -2   3  11   26.30    1.12
  -2  -3  11   26.75    1.21
  -2  -3  11   27.31    1.21
   2  -3 -10    0.04    0.13
   2  -3 -10   -0.03    0.11
  -2   3  10    0.03    0.09
  -2   3  10   -0.03    0.12
  -2   3  10   -0.03    0.10
  -2   3  10    0.08    0.11
  -2   3  10    0.07    0.11
  -2   3  10    0.10    0.13
   2  -3 -10    0.32    0.16
  -2   3  10    0.03    0.10
  -2   3  10   -0.03    0.11
  -2   3  10   -0.03    0.11
  -2   3   9    0.28    0.15
  -2   3   9    0.53    0.19
   2  -3  -9    0.38    0.20
  -2   3   9    0.08    0.11
  -2   3   9    0.20    0.14
  -2   3   9   -0.05    0.10
  -2  -3   9    0.25    0.21
  -2  -3   9    0.32    0.14
  -2  -3   9    0.11    0.17
  -2   3   9    0.12    0.12
   2  -3  -9    0.32    0.19
  -2   3   9    0.32    0.16
  -2   3   9    0.33    0.15
  -2   3   9    0.11    0.11
  -2   3   8   19.76    1.24
  -2   3   8   21.49    1.19
  -2   3   8   22.17    1.17
  -2  -3   8   20.83    1.36
  -2   3   8   18.30    1.03
  -2   3   8   20.22    1.19
   2  -3  -8   22.10    1.34
  -2   3   8   20.59    1.22
  -2   3   8   19.96    1.19
  -2   3   8   19.82    1.32
  -2  -3   8   21.89    1.47
   2  -3  -8   21.52    1.31
  -2   3   8   22.31    1.80
  -2  -3   8   21.41    1.37
  -2   3   8   20.52    1.14
  -2  -3   8   19.75    1.23
  -2   3   8   20.52    1.12
  -2  -3   8   18.94    1.09
  -2   3   8   22.32    1.39
  -2   3   7    9.72    0.86
  -2   3   7    9.36    0.76
  -2   3   7    9.81    0.80
  -2  -3   7    9.64    0.95
   2  -3  -7    9.57    0.86
  -2   3   7   11.12    0.77
  -2   3   7   10.36    0.75
  -2  -3   7   10.12    0.91
  -2   3   7   11.83    1.27
  -2   3   7   11.10    0.77
  -2  -3   7   10.41    0.91
  -2  -3   7   10.19    0.91
  -2   3   7    9.93    0.78
   2  -3  -7   10.31    0.90
  -2   3   7   10.37    0.79
   2  -3  -7    9.87    1.18
  -2  -3   7   10.76    0.78
  -2  -3   7    9.93    0.85
  -2  -3   6   48.15    2.25
   2  -3  -6   50.78    2.15
  -2   3   6   47.90    1.85
  -2   3   6   44.78    1.82
  -2  -3   6   50.15    2.19
   2  -3  -6   46.41    2.61
  -2  -3   6   43.34    1.86
  -2   3   6   49.99    1.96
   2  -3  -6   50.50    2.18
   2  -3  -6   48.60    2.06
  -2  -3   6   45.86    2.15
  -2   3   6   45.70    1.91
  -2   3   6   46.92    1.98
  -2  -3   6   47.62    2.21
  -2   3   6   47.13    1.81
   2  -3  -6   46.94    1.89
  -2   3   5  119.83    3.73
   2  -3  -5  125.53    4.56
  -2  -3   5  125.54    4.23
  -2   3   5  118.70    4.63
   2  -3  -5  123.27    3.99
  -2   3   5  113.53    3.61
  -2   3   5  111.38    3.60
  -2  -3   5  123.63    4.06
  -2  -3   5  118.52    4.08
   2  -3  -5  121.81    3.77
  -2  -3   5  117.97    4.02
  -2   3   5  115.93    4.02
  -2  -3   5  111.92    4.66
  -2   3   5  112.46    4.83
  -2   3   5  113.62    3.70
   2  -3  -5  118.29    3.89
   2  -3  -5  130.98    4.05
  -2  -3   5  123.92    4.09
  -2  -3   4  169.99    5.73
  -2   3   4  162.79    5.86
   2  -3  -4  167.43    5.56
  -2   3   4  176.89    5.90
  -2  -3   3   57.92    2.41
  -2  -3   3   54.32    2.61
   2   3  -3   59.31    3.03
   2  -3  -3   54.49    2.34
  -2   3   3   58.76    2.70
  -2  -3   2  101.63    4.02
   2   3  -2  104.87    4.25
  -2   3   2   97.72    3.88
  -2  -3   1   27.35    1.31
  -2   3   1   27.09    1.70
  -2  -3   1   30.44    1.92
   2   3   0   50.70    2.56
   2   3   0   47.91    1.63
  -2  -3   0   44.90    1.83
  -2  -3   0   49.93    2.66
   2   3   0   46.13    1.64
   2   3   1  101.00    3.10
   2  -3   1  105.83    3.35
  -2  -3  -1   99.58    3.36
   2   3   1  105.69    3.21
   2   3   1  103.00    3.14
  -2   3  -1  101.49    3.90
  -2  -3  -1  104.90    4.47
   2   3   1  108.84    4.27
   2   3   2   42.90    1.65
  -2  -3  -2   40.89    1.86
  -2  -3  -2   43.45    1.81
   2   3   2   45.30    1.72
   2   3   2   46.17    1.68
   2   3   2   47.66    2.45
   2  -3   2   38.60    1.79
   2  -3   2   40.19    1.81
  -2  -3  -2   41.40    2.68
   2   3   2   49.24    2.58
  -2  -3  -3  232.87    7.13
  -2  -3  -3  225.98    6.60
   2   3   3  234.02    7.76
   2   3   3  230.91    6.41
   2   3   3  224.90    7.29
   2   3   3  223.78    6.29
   2   3   3  223.38    6.49
   2   3   3  225.05    6.43
   2   3   4   16.03    0.97
   2   3   4   16.21    0.92
   2  -3   4   17.27    1.04
   2   3   4   16.87    1.31
   2   3   4   17.45    0.97
  -2  -3  -4   18.39    1.83
   2  -3   4   16.34    1.03
   2  -3   4   15.15    1.11
  -2  -3  -4   16.66    1.18
   2   3   4   14.75    1.49
  -2  -3  -4   16.51    1.04
   2   3   4   16.56    1.00
   2  -3   5  111.70    3.83
   2   3   5  111.03    4.20
   2   3   5  116.85    4.06
   2   3   5  114.61    4.11
   2   3   5  123.74    4.18
   2   3   5  113.80    3.65
   2   3   5  112.11    3.80
   2   3   5  116.37    3.79
   2   3   5  114.45    3.88
   2   3   5  110.42    3.79
   2   3   5  111.57    3.71
   2   3   5  116.16    3.62
  -2  -3  -5  115.49    4.11
   2   3   5  117.75    3.78
   2  -3   5  111.02    3.57
   2  -3   5  116.49    3.90
  -2  -3  -5  131.39    5.68
   2  -3   5  117.45    3.90
   2  -3   5  116.15    4.08
   2  -3   5  115.24    3.83
   2  -3   5  116.60    3.92
   2   3   5  115.84    5.03
  -2  -3  -5  112.41    4.00
  -2  -3  -5  110.86    3.99
  -2  -3  -6    3.95    0.78
   2   3   6    4.20    0.60
   2   3   6    4.41    0.63
   2   3   6    4.81    0.48
   2   3   6    4.63    0.56
   2   3   6    3.56    0.58
   2   3   6    4.73    0.57
   2   3   6    5.09    0.56
   2   3   6    4.23    0.52
   2   3   6    4.63    0.46
  -2  -3  -6    5.16    0.66
   2   3   6    4.15    0.53
   2  -3   6    4.33    0.55
   2  -3   6    3.73    0.43
   2  -3   6    3.67    0.51
   2  -3   6    3.97    0.51
   2  -3   6    3.89    0.55
   2  -3   6    5.59    0.63
  -2  -3  -6    3.75    0.60
   2  -3   6    4.58    0.58
   2   3   6    3.81    0.47
   2   3   6    4.25    0.49
   2   3   6    3.89    0.60
  -2  -3  -6    5.25    0.67
  -2  -3  -6    3.84    0.58
   2   3   7  179.02    5.24
   2   3   7  174.59    5.63
   2   3   7  191.02    5.73
   2   3   7  191.06    5.63
   2   3   7  188.98    5.58
   2   3   7  179.74    5.23
   2   3   7  179.14    5.54
   2   3   7  180.64    5.66
  -2  -3  -7  180.11    5.86
   2   3   7  189.65    5.72
   2  -3   7  179.82    5.69
   2  -3   7  174.99    5.64
   2  -3   7  171.37    5.70
   2  -3   7  183.25    5.66
   2  -3   7  184.88    5.81
   2  -3   7  182.77    5.88
  -2  -3  -7  180.97    6.03
   2   3   7  185.06    5.56
   2   3   7  177.84    5.47
   2   3   7  183.49    5.49
   2   3   7  176.21    5.86
   2   3   7  182.06    5.97
   2   3   7  188.66    6.00
   2   3   8    0.09    0.16
   2   3   8    0.36    0.20
   2   3   8    0.19    0.22
   2   3   8    1.00    0.27
   2   3   8    0.64    0.23
   2   3   8    0.40    0.18
   2   3   8    0.55    0.22
   2   3   8    0.44    0.20
  -2  -3  -8    0.57    0.22
   2   3   8    0.26    0.19
   2  -3   8    0.62    0.23
   2  -3   8    0.57    0.22
   2  -3   8    0.49    0.24
   2  -3   8    0.50    0.25
   2  -3   8    0.89    0.26
   2  -3   8    0.59    0.24
  -2  -3  -8    0.58    0.27
  -2  -3  -8    0.68    0.26
  -2  -3  -8    0.06    0.18
   2   3   8    0.22    0.17
   2   3   8    0.53    0.20
   2   3   8    0.45    0.19
   2   3   8    0.53    0.24
   2   3   8    0.50    0.24
   2   3   9    4.60    0.50
   2   3   9    5.15    0.53
   2   3   9    3.37    0.45
   2   3   9    4.39    0.48
   2  -3   9    4.32    0.54
   2   3   9    4.03    0.40
   2   3   9    4.30    0.46
   2   3   9    4.32    0.46
   2   3   9    5.15    0.57
  -2  -3  -9    4.47    0.57
   2   3   9    4.51    0.47
  -2  -3  -9    3.52    0.43
  -2  -3  -9    4.56    0.58
   2  -3   9    2.75    0.41
  -2  -3  -9    5.16    0.60
  -2  -3  -9    3.83    0.54
   2   3   9    3.29    0.42
   2   3   9    3.88    0.53
   2   3   9    4.27    0.46
   2  -3  10    0.24    0.15
   2   3  10    0.24    0.11
   2   3  10    0.40    0.14
   2   3  10    0.42    0.15
   2   3  10    0.72    0.19
   2   3  10    0.72    0.17
  -2  -3 -10    0.38    0.19
   2   3  10    0.42    0.15
   2   3  10    0.57    0.18
  -2  -3 -10    0.44    0.19
   2   3  11    4.88    0.33
  -2  -3 -11    5.59    0.40
  -2  -3 -11    5.89    0.38
   2   3  11    4.43    0.32
   2  -4 -11    5.17    0.34
  -2   4  11    6.03    0.33
  -2   4  11    5.45    0.32
   2  -4 -10   41.15    1.60
   2  -4 -10   39.89    1.52
  -2   4  10   40.66    1.58
  -2   4  10   40.44    1.47
  -2   4  10   40.77    1.49
  -2   4  10   38.70    1.46
  -2   4  10   39.18    1.38
   2  -4 -10   39.25    1.54
  -2   4  10   39.25    1.46
  -2   4  10   38.31    1.38
  -2  -4  10   42.08    1.64
  -2  -4  10   41.45    1.63
  -2   4   9    2.55    0.35
  -2   4   9    1.83    0.29
  -2   4   9    2.45    0.34
  -2   4   9    1.85    0.28
   2  -4  -9    2.02    0.37
  -2  -4   9    1.81    0.36
  -2  -4   9    2.63    0.42
   2  -4  -9    2.24    0.36
  -2  -4   9    2.30    0.37
  -2   4   9    1.84    0.28
  -2   4   9    2.37    0.32
   2  -4  -9    1.73    0.33
  -2   4   9    1.90    0.29
  -2   4   9    2.19    0.32
  -2   4   9    1.98    0.27
   2  -4  -9    2.29    0.36
  -2   4   9    2.19    0.33
  -2   4   8    7.33    0.63
  -2   4   8    7.55    0.66
  -2   4   8    7.84    0.65
  -2   4   8    6.30    0.55
   2  -4  -8    7.23    0.72
  -2   4   8    7.04    0.62
  -2   4   8    7.01    0.61
  -2   4   8    7.07    0.69
  -2   4   8    7.49    0.75
  -2  -4   8    7.88    0.80
   2  -4  -8    6.98    0.69
   2  -4  -8    6.69    0.69
  -2  -4   8    6.49    0.71
  -2   4   8    6.74    0.55
   2  -4  -8    6.61    0.53
  -2   4   8    6.91    0.58
   2  -4  -8    6.89    0.80
  -2   4   7    1.46    0.29
  -2   4   7    1.31    0.31
   2  -4  -7    0.85    0.34
  -2   4   7    0.89    0.26
   2  -4  -7    1.41    0.35
  -2   4   7    1.46    0.29
  -2   4   7    1.27    0.34
  -2   4   7    1.03    0.31
  -2  -4   7    1.63    0.40
   2  -4  -7    0.90    0.28
  -2  -4   7    1.16    0.33
   2   4  -7    1.22    0.47
  -2   4   7    0.75    0.21
  -2   4   7    1.18    0.25
  -2  -4   7    0.82    0.26
   2  -4  -7    0.49    0.24
   2  -4  -7    1.51    0.29
  -2   4   7    1.24    0.24
  -2   4   7    1.14    0.42
  -2   4   6   17.26    1.26
  -2   4   6   17.27    1.06
  -2   4   6   19.40    1.35
  -2  -4   6   19.29    1.33
   2  -4  -6   18.30    1.20
   2  -4  -6   18.97    1.25
  -2  -4   6   19.76    1.38
   2   4  -6   19.20    1.90
  -2   4   6   19.31    1.04
  -2   4   6   17.54    1.01
  -2   4   6   19.02    1.13
  -2   4   6   18.60    1.08
  -2   4   6   16.63    1.17
  -2  -4   6   17.45    1.26
  -2   4   6   17.91    0.98
   2  -4  -6   17.46    1.08
  -2  -4   5   55.77    2.46
   2  -4  -5   55.38    2.30
  -2  -4   5   52.12    2.46
  -2   4   5   51.01    2.02
  -2   4   5   53.68    2.04
   2   4  -5   54.00    3.33
  -2  -4   5   54.19    2.51
   2  -4  -5   58.18    2.26
  -2   4   5   55.60    2.14
   2  -4  -5   53.34    2.38
  -2   4   5   56.18    2.19
  -2   4   5   54.40    2.12
  -2   4   5   54.18    2.46
  -2   4   5   56.59    3.02
  -2  -4   4    1.46    0.33
   2  -4  -4    1.79    0.34
   2  -4  -4    1.26    0.27
   2   4  -4    0.89    0.44
   2  -4  -4    1.50    0.33
  -2  -4   4    1.38    0.37
   2  -4  -4    1.65    0.32
   2  -4  -4    2.06    0.38
  -2   4   4    1.01    0.23
  -2   4   4    1.11    0.24
  -2   4   4    1.53    0.37
  -2   4   4    1.18    0.44
   2  -4  -3   10.73    0.79
  -2  -4   3   11.40    0.95
   2   4  -3    9.28    1.23
   2  -4  -3   11.01    0.84
   2  -4  -3   12.38    0.90
  -2  -4   3   11.47    0.82
   2  -4  -3   11.52    0.84
  -2  -4   3   10.60    0.84
  -2  -4   3   11.32    0.85
  -2   4   3   11.21    1.21
   2  -4  -3   10.56    0.85
   2  -4  -3   11.97    0.85
   2  -4  -2  144.15    4.34
   2  -4  -2  136.01    4.19
  -2  -4   2  134.26    4.47
  -2  -4   2  137.60    4.56
   2  -4  -2  136.98    4.24
   2  -4  -2  142.42    4.74
  -2  -4   2  117.69    4.24
   2  -4  -2  134.75    4.26
   2  -4  -2  128.11    4.10
  -2  -4   2  127.24    5.10
   2   4  -2  125.72    5.43
  -2   4   2  137.34    5.27
   2  -4  -1    2.31    0.36
   2  -4  -1    2.01    0.32
   2  -4  -1    2.21    0.35
  -2  -4   1    1.96    0.39
   2  -4  -1    2.11    0.33
  -2  -4   1    2.74    0.47
   2  -4  -1    2.16    0.44
  -2  -4   1    2.01    0.54
   2  -4  -1    2.19    0.33
   2   4  -1    2.13    0.58
  -2   4   1    2.55    0.57
   2   4   0  138.95    4.17
   2  -4   0  146.34    4.28
  -2  -4   0  145.66    5.81
   2  -4   0  140.07    4.31
   2  -4   0  133.83    4.26
   2  -4   0  135.26    4.24
  -2  -4   0  133.21    4.44
   2  -4   0  144.65    4.34
   2   4   0  137.13    5.51
   2  -4   0  144.12    4.65
  -2  -4   0  139.44    4.54
   2   4   0  137.59    4.16
  -2   4   0  140.55    5.37
   2   4   1   15.87    0.91
   2  -4   1   14.65    0.95
  -2  -4  -1   14.37    1.58
   2  -4   1   14.90    0.95
   2  -4   1   14.10    0.89
  -2  -4  -1   13.98    0.93
  -2  -4  -1   13.30    0.95
   2  -4   1   14.35    0.85
  -2  -4  -1   13.93    0.95
   2   4   1   14.03    1.45
  -2   4  -1   14.05    1.36
   2   4   1   17.13    1.66
   2  -4   1   12.81    0.95
  -2  -4  -1   13.10    1.00
   2   4   1   11.86    0.77
   2   4   1   13.32    0.86
   2   4   2    0.27    0.15
   2  -4   2    0.37    0.16
  -2  -4  -2    0.48    0.23
  -2  -4  -2    0.32    0.18
  -2  -4  -2    0.28    0.31
   2  -4   2    0.54    0.22
   2  -4   2    0.50    0.19
   2  -4   2    0.40    0.18
  -2  -4  -2    0.42    0.19
   2  -4   2    0.36    0.19
  -2  -4  -2    0.27    0.17
   2  -4   2    0.37    0.18
   2  -4   2    0.56    0.18
   2  -4   2    0.36    0.15
   2  -4   2    0.47    0.16
   2  -4   2    0.36    0.14
  -2  -4  -2    0.60    0.22
  -2  -4  -2    0.44    0.18
  -2  -4  -2    0.51    0.21
   2   4   2    0.55    0.19
   2   4   2    0.11    0.22
  -2   4  -2    0.71    0.35
   2   4   2    0.46    0.20
   2   4   2    0.44    0.30
   2   4   3   16.15    1.63
   2   4   3   17.93    1.62
  -2  -4  -3   18.14    1.24
   2   4   3   18.87    1.13
   2   4   3   20.14    1.20
   2   4   3   19.67    1.13
   2   4   3   17.21    1.12
  -2  -4  -3   19.33    1.28
   2  -4   3   20.01    1.09
  -2  -4  -3   23.89    2.21
   2  -4   3   19.92    1.08
  -2  -4  -3   20.73    1.08
   2  -4   3   17.45    1.00
   2  -4   3   15.62    1.15
   2  -4   3   18.66    1.03
  -2  -4  -3   19.87    1.21
   2  -4   3   18.19    1.03
  -2  -4  -3   19.78    1.09
  -2  -4  -3   20.44    1.30
  -2  -4  -3   19.93    1.18
   2   4   3   19.73    1.24
   2   4   3   19.02    1.23
  -2  -4  -3   20.07    1.18
   2  -4   4   -0.05    0.15
   2   4   4   -0.10    0.21
  -2  -4  -4    0.06    0.15
   2   4   4    0.05    0.12
   2   4   4    0.17    0.18
   2   4   4    0.05    0.11
   2   4   4    0.05    0.13
   2   4   4   -0.05    0.14
   2   4   4   -0.04    0.13
   2   4   4    0.14    0.14
   2   4   4    0.11    0.10
   2  -4   4    0.16    0.18
   2  -4   4    0.05    0.13
   2  -4   4    0.06    0.14
   2  -4   4    0.11    0.12
  -2  -4  -4    0.06    0.14
  -2  -4  -4   -0.04    0.13
  -2  -4  -4    0.05    0.16
  -2  -4  -4    0.05    0.17
   2   4   4    0.12    0.19
   2   4   4    0.18    0.18
   2   4   4   -0.05    0.12
   2   4   5   84.08    3.71
  -2  -4  -5   78.46    3.15
   2   4   5   88.25    3.19
   2   4   5   88.67    3.07
   2   4   5   83.18    3.08
   2   4   5   86.98    3.18
   2   4   5   84.29    3.19
   2   4   5   88.64    3.02
   2   4   5   84.63    3.12
  -2  -4  -5   86.82    3.42
   2   4   5   88.37    3.07
   2  -4   5   89.40    3.29
   2  -4   5   81.28    2.89
   2  -4   5   86.77    3.27
   2  -4   5   85.05    3.32
  -2  -4  -5   90.73    3.50
  -2  -4  -5   88.95    3.33
   2   4   5   88.46    3.31
   2   4   5   84.15    3.34
   2   4   5   83.23    3.33
  -2  -4  -5   84.58    3.27
   2   4   6    0.41    0.22
   2   4   6    0.68    0.25
   2   4   6    0.41    0.19
   2   4   6    0.32    0.16
   2   4   6    0.41    0.19
   2   4   6    0.24    0.15
   2   4   6    0.45    0.18
   2   4   6    0.75    0.24
  -2  -4  -6    0.71    0.29
   2   4   6    0.37    0.17
   2  -4   6    0.49    0.21
   2  -4   6    0.22    0.19
   2  -4   6    0.45    0.18
   2  -4   6    0.59    0.26
  -2  -4  -6    0.68    0.29
  -2  -4  -6    0.24    0.21
  -2  -4  -6    0.05    0.14
  -2  -4  -6    0.12    0.19
   2   4   6    0.74    0.29
   2   4   6    0.46    0.20
   2   4   6    0.35    0.17
   2   4   6    0.35    0.17
   2   4   7    5.29    0.60
   2   4   7    5.68    0.52
   2   4   7    5.98    0.62
   2   4   7    6.03    0.62
   2   4   7    6.39    0.61
   2   4   7    6.53    0.55
   2   4   7    5.65    0.60
  -2  -4  -7    6.47    0.74
  -2  -4  -7    5.75    0.68
   2  -4   7    5.84    0.64
   2  -4   7    6.58    0.67
   2  -4   7    5.26    0.65
   2   4   7    6.32    0.60
   2   4   7    5.63    0.57
  -2  -4  -7    5.71    0.69
   2   4   7    6.81    0.70
   2   4   7    6.55    0.73
   2   4   7    5.30    0.65
  -2  -4  -7    5.84    0.68
   2   4   8   21.49    1.22
   2   4   8   20.89    1.14
   2   4   8   22.61    1.15
   2   4   8   18.26    1.04
   2   4   8   20.63    1.12
   2   4   8   20.08    1.10
   2   4   8   19.43    1.12
  -2  -4  -8   19.26    1.17
   2   4   8   21.70    1.18
   2  -4   8   19.52    1.13
   2  -4   8   19.70    1.13
   2  -4   8   17.74    1.15
  -2  -4  -8   19.84    1.28
   2  -4   8   18.21    1.17
   2   4   8   18.65    1.05
   2   4   8   20.45    1.09
  -2  -4  -8   21.47    1.28
   2   4   9   57.63    2.00
   2   4   9   58.91    2.09
   2   4   9   56.91    1.99
   2   4   9   59.47    2.03
   2   4   9   54.56    1.94
   2   4   9   54.79    1.94
   2   4   9   57.43    2.00
   2   4   9   56.94    2.07
  -2  -4  -9   53.82    2.00
   2   4   9   56.40    2.00
  -2  -4  -9   55.85    2.02
  -2  -4  -9   59.63    2.23
  -2  -4 -10   17.41    0.82
   2   4  10   15.75    0.70
  -2  -4 -10   16.72    0.80
   2   4  10   17.27    0.72
   2  -5  -9    0.22    0.11
  -2   5   9    0.20    0.11
  -2   5   9    0.40    0.13
  -2   5   9    0.29    0.11
   2  -5  -9    0.60    0.16
  -2   5   9    0.42    0.11
  -2   5   9    0.27    0.11
  -2   5   9    0.15    0.08
  -2   5   9    0.23    0.09
  -2  -5   9    0.57    0.16
  -2  -5   9    0.29    0.12
  -2   5   9    0.32    0.08
  -2   5   9    0.33    0.08
  -2   5   8    6.23    0.55
  -2   5   8    5.96    0.47
  -2   5   8    6.65    0.52
   2  -5  -8    5.56    0.59
  -2   5   8    6.43    0.58
  -2  -5   8    6.31    0.58
  -2  -5   8    5.78    0.55
   2  -5  -8    7.27    0.61
  -2  -5   8    6.79    0.59
  -2   5   8    5.64    0.42
  -2   5   8    6.42    0.50
  -2   5   8    5.78    0.42
  -2   5   8    5.25    0.52
  -2   5   8    6.55    0.51
  -2   5   8    5.85    0.46
  -2   5   7    4.16    0.53
  -2   5   7    3.69    0.42
   2  -5  -7    3.87    0.50
  -2   5   7    3.55    0.39
   2  -5  -7    4.06    0.59
  -2  -5   7    3.73    0.50
  -2  -5   7    4.71    0.55
  -2   5   7    4.52    0.48
  -2  -5   7    4.81    0.58
  -2   5   7    4.51    0.42
  -2   5   7    3.61    0.38
  -2   5   7    4.13    0.44
  -2   5   7    4.13    0.42
   2  -5  -7    3.60    0.41
  -2   5   6   21.76    1.08
  -2   5   6   18.67    1.07
   2  -5  -6   18.48    1.41
  -2   5   6   19.74    1.21
  -2   5   6   19.82    1.28
  -2   5   6   20.88    1.33
   2  -5  -6   19.28    1.12
  -2  -5   6   24.29    1.40
   2  -5  -6   19.20    0.99
   2  -5  -6   18.93    1.00
  -2  -5   6   21.54    1.31
  -2  -5   6   19.32    1.22
  -2  -5   6   19.43    1.31
  -2   5   6   20.49    1.06
   2  -5  -6   20.17    1.27
  -2   5   6   18.84    0.99
  -2   5   6   18.57    1.00
   2  -5  -6   20.32    1.25
  -2   5   5   32.79    2.22
   2  -5  -5   31.89    1.65
  -2   5   5   32.79    1.40
  -2   5   5   29.32    1.70
  -2   5   5   29.54    1.68
   2  -5  -5   33.21    1.97
  -2  -5   5   28.21    1.60
   2  -5  -5   29.33    1.39
  -2  -5   5   30.59    1.62
   2  -5  -5   30.67    1.42
  -2  -5   5   27.55    1.63
  -2  -5   5   30.28    1.73
  -2  -5   5   28.07    1.50
  -2   5   5   27.67    1.32
  -2   5   5   28.41    1.32
  -2   5   5   32.00    1.46
  -2   5   5   30.13    1.37
   2  -5  -5   30.99    1.55
   2  -5  -5   30.51    1.63
  -2  -5   4   46.83    2.08
   2  -5  -4   45.07    1.89
   2  -5  -4   41.70    1.83
  -2  -5   4   45.81    2.04
  -2  -5   4   44.86    2.19
   2  -5  -4   44.77    1.93
  -2  -5   4   42.82    2.07
   2   5  -4   37.11    2.72
   2  -5  -4   48.83    2.12
   2  -5  -4   44.39    1.99
  -2   5   4   42.84    2.68
  -2   5   4   42.18    2.13
   2  -5  -4   45.49    2.08
  -2   5   3   18.45    1.28
   2  -5  -3   19.55    1.15
  -2  -5   3   17.74    1.15
   2  -5  -3   18.71    1.12
  -2  -5   3   19.80    1.18
   2  -5  -3   20.19    1.26
   2  -5  -3   21.16    1.21
  -2  -5   3   21.49    1.42
  -2  -5   3   18.62    1.29
  -2  -5   3   19.60    1.15
   2  -5  -3   19.60    1.21
  -2   5   3   19.38    1.73
   2  -5  -3   18.51    1.20
   2   5  -3   17.70    1.76
   2  -5  -3   17.52    1.42
   2  -5  -2   18.85    1.43
  -2  -5   2   16.55    0.99
  -2  -5   2   18.22    1.01
   2  -5  -2   20.56    1.15
   2  -5  -2   18.48    1.12
  -2  -5   2   18.66    1.31
  -2  -5   2   18.28    1.28
  -2  -5   2   18.00    1.29
   2   5  -2   20.21    1.84
  -2   5   2   17.16    1.63
   2  -5  -2   18.46    1.14
   2   5  -2   16.49    0.94
   2  -5  -2   19.42    1.22
  -2  -5   2   18.04    1.18
   2  -5  -1    5.60    0.75
  -2  -5   1    5.02    0.63
  -2  -5   1    4.54    0.62
   2  -5  -1    4.90    0.56
   2  -5  -1    5.11    0.56
  -2  -5   1    4.91    0.67
  -2  -5   1    5.00    0.66
   2   5  -1    7.20    1.08
  -2   5   1    5.79    0.96
   2  -5  -1    5.45    0.58
   2  -5  -1    4.92    0.56
  -2  -5   1    6.25    0.70
   2  -5  -1    5.99    0.63
   2  -5  -1    4.32    0.55
   2  -5   0    9.12    0.90
  -2  -5   0    7.78    0.81
  -2   5   0    8.47    1.16
   2   5   0    9.99    1.45
   2   5   0    9.16    0.70
   2  -5   0    9.16    0.76
  -2  -5   0    8.68    1.20
   2  -5   0   10.41    0.80
   2  -5   0    8.37    0.71
  -2  -5   0    8.19    0.80
  -2  -5   0    8.10    0.82
   2  -5   0   10.47    0.78
  -2  -5   0    9.43    0.86
  -2  -5   0    9.97    0.94
   2  -5   0    9.38    0.75
   2   5   0    7.76    1.13
   2  -5   0    8.54    0.74
  -2  -5   0   10.23    0.91
   2  -5   0    9.19    0.77
  -2  -5   0    9.37    0.75
   2   5   1   21.42    1.20
   2   5   1   23.64    1.25
  -2  -5  -1   24.76    1.38
   2  -5   1   22.17    1.39
  -2  -5  -1   24.67    1.50
  -2  -5  -1   22.27    1.36
   2  -5   1   22.94    1.24
  -2  -5  -1   23.24    1.35
   2  -5   1   22.38    1.19
   2  -5   1   22.63    1.21
  -2  -5  -1   21.61    1.32
   2  -5   1   23.50    1.27
  -2  -5  -1   21.49    1.43
   2   5   1   22.81    1.92
  -2   5  -1   21.82    1.94
   2   5   1   21.14    2.07
  -2  -5  -1   23.35    1.33
   2   5   2    7.46    0.65
   2   5   2    8.30    1.21
  -2   5  -2    8.98    1.20
   2   5   2    7.32    0.68
   2   5   2    7.31    0.70
   2   5   2    8.27    0.73
  -2  -5  -2    8.33    0.81
   2  -5   2    7.92    0.68
   2  -5   2    7.29    0.72
   2  -5   2    6.82    0.69
   2  -5   2    7.57    0.68
  -2  -5  -2    7.50    0.72
  -2  -5  -2    7.21    0.69
   2  -5   2    7.64    0.66
   2  -5   2    6.87    0.68
   2  -5   2    6.96    0.64
  -2  -5  -2    7.70    0.71
  -2  -5  -2    8.28    0.82
  -2  -5  -2    7.09    0.78
   2   5   2    6.97    1.05
  -2  -5  -2    9.22    0.89
   2  -5   2    6.55    0.66
   2   5   3   70.51    2.66
   2   5   3   60.70    3.45
   2   5   3   70.67    2.62
   2   5   3   64.48    2.52
   2   5   3   58.06    2.46
  -2  -5  -3   64.48    2.51
  -2  -5  -3   64.18    2.72
   2  -5   3   66.58    2.67
   2  -5   3   64.69    2.46
   2  -5   3   67.15    2.66
  -2  -5  -3   66.48    2.44
   2  -5   3   61.51    2.36
   2  -5   3   63.23    2.56
   2  -5   3   61.60    2.38
  -2  -5  -3   62.51    2.57
  -2  -5  -3   64.77    2.44
  -2  -5  -3   66.54    2.67
  -2  -5  -3   68.55    2.79
  -2  -5  -3   62.48    2.73
   2   5   3   62.31    2.47
  -2  -5  -4    3.91    0.58
   2   5   4    4.42    0.54
   2   5   4    3.12    0.46
   2   5   4    3.40    0.50
   2   5   4    3.69    0.72
  -2  -5  -4    3.96    0.58
  -2  -5  -4    3.14    0.48
   2   5   4    3.82    0.49
   2   5   4    3.77    0.49
   2   5   4    2.70    0.43
   2  -5   4    3.47    0.44
   2  -5   4    3.04    0.47
  -2  -5  -4    3.18    0.50
  -2  -5  -4    3.64    0.50
   2   5   4    3.02    0.45
  -2  -5  -4    4.24    0.58
  -2  -5  -4    3.56    0.49
   2   5   5   36.21    1.69
   2   5   5   37.37    1.75
  -2  -5  -5   33.60    1.74
   2   5   5   39.34    1.85
   2   5   5   40.86    1.79
   2   5   5   38.81    1.70
   2   5   5   35.45    1.65
   2   5   5   35.74    1.65
  -2  -5  -5   38.22    1.83
   2  -5   5   34.73    1.54
   2  -5   5   37.17    1.79
  -2  -5  -5   39.31    1.79
  -2  -5  -5   38.51    1.89
  -2  -5  -5   35.47    1.76
   2   5   5   38.09    1.76
   2   5   5   35.33    1.72
  -2  -5  -5   36.73    1.76
   2   5   6    3.99    0.50
   2   5   6    4.21    0.49
   2   5   6    4.42    0.46
   2   5   6    3.48    0.41
   2   5   6    3.95    0.45
   2   5   6    3.07    0.44
   2   5   6    3.80    0.44
   2   5   6    3.80    0.48
   2   5   6    3.61    0.48
  -2  -5  -6    3.62    0.52
  -2  -5  -6    3.40    0.49
   2  -5   6    3.02    0.45
   2  -5   6    3.86    0.49
   2  -5   6    3.04    0.44
  -2  -5  -6    2.93    0.38
  -2  -5  -6    3.31    0.49
  -2  -5  -6    3.50    0.43
   2   5   6    3.68    0.46
   2   5   6    3.69    0.43
  -2  -5  -6    3.16    0.45
   2   5   7   72.38    2.55
   2   5   7   77.75    2.62
   2   5   7   68.78    2.51
   2   5   7   67.28    2.32
   2   5   7   70.47    2.41
  -2  -5  -7   73.72    2.72
   2   5   7   73.39    2.56
  -2  -5  -7   74.91    2.70
   2  -5   7   77.88    2.65
   2  -5   7   74.34    2.61
   2  -5   7   74.90    2.59
   2   5   7   71.33    2.48
   2   5   7   68.95    2.46
   2   5   7   77.33    2.55
  -2  -5  -7   72.64    2.64
   2   5   7   66.81    2.38
  -2  -5  -7   77.06    2.66
   2  -5   8    0.96    0.21
   2  -5   8    0.98    0.20
   2   5   8    0.78    0.18
  -2  -5  -8    0.85    0.19
  -2  -5  -8    0.79    0.20
   2   5   8    1.19    0.21
   2   5   8    0.67    0.18
   2   5   8    0.70    0.14
   2   5   8    0.62    0.17
  -2  -5  -8    0.80    0.21
  -2  -5  -8    0.91    0.21
   2   5   8    1.09    0.21
   2   5   8    0.58    0.17
   2   5   8    1.06    0.20
   2   5   8    0.82    0.18
  -2  -5  -9    1.37    0.19
   2   5   9    0.92    0.14
   2   5   9    0.96    0.14
  -2  -5  -9    1.20    0.18
  -2  -5  -9    1.03    0.14
   2   5   9    1.24    0.16
   2  -6  -8    1.19    0.16
   2  -6  -8    1.41    0.16
  -2   6   8    1.64    0.17
  -2   6   8    1.34    0.15
  -2   6   8    1.57    0.16
  -2  -6   7    0.37    0.11
  -2  -6   7    0.33    0.11
  -2  -6   7    0.48    0.15
  -2  -6   7    0.26    0.11
  -2   6   7    0.40    0.13
  -2   6   7    0.61    0.13
   2  -6  -7    0.22    0.12
  -2   6   6    4.70    0.46
  -2   6   6    5.13    0.42
   2  -6  -6    4.38    0.45
  -2  -6   6    4.26    0.40
   2  -6  -6    4.64    0.35
   2  -6  -6    4.89    0.36
  -2  -6   6    4.32    0.41
  -2  -6   6    4.66    0.48
  -2  -6   6    5.28    0.52
   2  -6  -6    4.66    0.56
  -2   6   6    4.89    0.50
  -2   6   6    6.15    0.55
  -2   6   6    4.50    0.45
   2  -6  -6    5.79    0.52
   2  -6  -5   16.32    1.17
  -2  -6   5   16.94    0.92
   2  -6  -5   18.32    0.90
   2  -6  -5   18.71    0.92
  -2  -6   5   18.41    0.94
  -2  -6   5   17.21    1.04
  -2  -6   5   18.21    1.09
  -2  -6   5   19.49    1.15
  -2   6   5   14.82    0.75
  -2   6   5   15.19    0.75
  -2   6   5   18.39    1.10
  -2   6   5   17.51    1.03
   2  -6  -5   18.19    1.05
   2  -6  -5   18.25    1.00
  -2  -6   4    0.19    0.15
   2  -6  -4    0.07    0.13
   2  -6  -4    0.24    0.16
  -2   6   4    0.20    0.11
  -2   6   4    0.25    0.11
  -2   6   4    0.05    0.12
  -2   6   4    0.39    0.17
   2  -6  -4    0.50    0.20
   2  -6  -4    0.29    0.15
  -2  -6   4    0.31    0.14
  -2  -6   4    0.42    0.15
  -2   6   4    0.29    0.19
  -2   6   3    1.92    0.37
   2  -6  -3    1.81    0.32
   2  -6  -3    1.96    0.35
   2  -6  -3    1.86    0.33
  -2   6   3    2.12    0.37
  -2  -6   3    2.22    0.39
  -2  -6   3    2.39    0.42
  -2  -6   3    2.62    0.44
   2  -6  -3    2.28    0.38
   2  -6  -3    2.55    0.48
  -2  -6   2   29.87    1.48
  -2  -6   2   30.30    1.62
  -2  -6   2   29.44    1.59
  -2  -6   2   29.37    1.47
   2  -6  -2   27.25    1.44
  -2   6   2   28.36    1.49
   2  -6  -2   30.23    1.44
   2  -6  -2   31.77    1.48
   2  -6  -2   27.36    1.69
  -2  -6   2   31.26    1.61
  -2  -6   2   28.65    1.59
  -2  -6   1    0.65    0.26
  -2  -6   1    0.57    0.20
  -2  -6   1    0.45    0.23
   2  -6  -1    0.92    0.27
  -2  -6   1    0.62    0.25
  -2  -6   1    0.78    0.29
   2  -6  -1    0.81    0.24
  -2  -6   1    0.39    0.22
  -2   6   1    0.81    0.25
   2  -6  -1    0.62    0.27
   2  -6  -1    0.69    0.23
  -2  -6   1    0.28    0.16
   2   6  -1    0.54    0.19
   2   6  -1    0.40    0.19
   2   6   0   35.80    1.60
  -2  -6   0   37.65    1.83
  -2  -6   0   35.58    1.77
  -2  -6   0   37.46    1.76
  -2  -6   0   35.40    1.60
  -2  -6   0   35.29    1.63
  -2  -6   0   35.93    1.76
   2   6   0   35.89    1.61
   2  -6   0   32.90    1.77
   2   6   1    2.29    0.38
   2   6   1    2.66    0.35
  -2  -6  -1    3.11    0.45
   2  -6   1    2.84    0.39
  -2  -6  -1    2.97    0.48
  -2  -6  -1    2.71    0.40
  -2  -6  -1    3.32    0.45
  -2  -6  -1    2.64    0.43
   2  -6   1    3.02    0.43
   2  -6   1    3.00    0.41
   2   6   1    2.76    0.41
  -2  -6  -1    2.62    0.45
  -2  -6  -2   -0.05    0.16
   2  -6   2    0.12    0.14
  -2  -6  -2    0.08    0.11
   2  -6   2    0.07    0.12
  -2  -6  -2    0.27    0.15
  -2  -6  -2    0.15    0.16
   2   6   2    0.07    0.10
   2   6   2    0.04    0.10
  -2  -6  -2    0.10    0.15
  -2  -6  -2    0.30    0.16
   2   6   2    0.08    0.11
   2   6   2    0.11    0.10
   2  -6   3    3.72    0.43
   2   6   3    3.68    0.44
   2   6   3    4.17    0.48
   2   6   3    4.17    0.45
  -2  -6  -3    4.18    0.52
  -2  -6  -3    3.13    0.47
  -2  -6  -3    4.65    0.53
  -2  -6  -3    3.95    0.52
   2   6   3    4.06    0.49
   2   6   3    3.97    0.45
  -2  -6  -3    3.60    0.47
  -2  -6  -4    0.13    0.15
   2   6   4    0.12    0.11
  -2  -6  -4    0.09    0.12
   2   6   4    0.06    0.09
   2  -6   4    0.11    0.11
  -2  -6  -4    0.08    0.13
   2   6   4    0.07    0.12
   2   6   4    0.10    0.11
  -2  -6  -4    0.04    0.12
  -2  -6  -4    0.04    0.14
   2   6   5   29.95    1.28
   2   6   5   30.56    1.33
   2   6   5   30.70    1.34
  -2  -6  -5   30.32    1.34
  -2  -6  -5   33.50    1.46
   2   6   5   30.93    1.33
  -2  -6  -5   33.02    1.36
   2   6   5   31.78    1.38
   2   6   5   27.42    1.17
  -2  -6  -5   33.07    1.47
   2   6   5   28.95    1.31
   2   6   5   29.95    1.30
   2   6   5   30.77    1.34
  -2  -6  -6    0.03    0.07
   2   6   6    0.16    0.10
   2   6   6    0.04    0.08
   2   6   6    0.26    0.11
   2   6   6    0.14    0.10
   2   6   6   -0.02    0.08
  -2  -6  -6    0.09    0.10
   2   6   6    0.05    0.08
   2   6   6    0.06    0.08
   2   6   6    0.03    0.08
  -2  -6  -7    2.73    0.25
   2   6   7    2.49    0.24
   2   6   7    2.72    0.25
   2   6   7    2.77    0.25
  -2  -6  -7    2.59    0.27
   2   6   7    2.63    0.25
  -2  -7   5    5.48    0.36
  -2   7   5    5.88    0.34
  -2  -7   5    5.64    0.35
   2  -7  -4   10.37    0.49
   2  -7  -4    9.49    0.47
  -2   7   3    5.46    0.46
   2  -7  -3    6.78    0.45
   2  -7  -3    5.24    0.40
   2  -7  -3    5.00    0.49
  -2  -7   3    6.25    0.48
  -2  -7   3    5.54    0.47
  -2  -7   2    2.48    0.32
  -2   7   2    2.54    0.32
   2   7  -2    2.10    0.24
   2  -7  -2    2.51    0.35
  -2  -7   2    2.14    0.31
  -2  -7   2    2.05    0.29
   2  -7  -2    3.18    0.32
   2  -7  -2    3.02    0.31
   2   7  -1    1.05    0.20
  -2   7   1    0.87    0.20
   2  -7  -1    1.05    0.20
  -2  -7   1    0.85    0.21
   2  -7  -1    0.99    0.21
  -2  -7   1    1.01    0.22
   2   7   0    0.98    0.17
   2   7   0    1.16    0.18
  -2   7   0    1.18    0.21
  -2  -7   0    1.38    0.24
   2   7   1    4.26    0.32
   2  -7   1    4.82    0.41
   2   7   1    4.69    0.38
   2   7   1    4.34    0.37
  -2  -7  -1    4.69    0.44
  -2  -7  -2    1.15    0.20
   2  -7   2    1.14    0.19
  -2  -7  -2    0.95    0.19
   2   7   2    1.22    0.20
   2   7   2    0.70    0.17
   2   7   2    1.02    0.18
  -2  -7  -3   17.51    0.83
   2   7   3   16.81    0.78
  -2  -7  -3   18.31    0.82
  -2  -7  -3   19.56    0.85
   2   7   3   15.97    0.76
   2   7   3   15.91    0.72
   2   7   4    0.43    0.12
   2   7   4    0.32    0.11
  -2  -7  -4    0.57    0.13
   2   7   4    0.55    0.11
   2   7   5    5.17    0.29
   2   7   5    4.49    0.28
  -2  -7  -5    6.92    0.34
  -2  -7  -5    7.51    0.35
  -3   0  12    1.44    0.22
  -3   0  12    1.02    0.19
  -3   0  11   -0.04    0.09
  -3   0  11    0.17    0.12
  -3   0  11    0.09    0.14
  -3   0  11    0.22    0.13
  -3   0  11    0.33    0.14
  -3   0  10    7.69    0.69
  -3   0  10    7.24    0.67
  -3   0  10    7.79    0.65
   3   0 -10    6.92    0.60
  -3   0  10    7.96    0.70
  -3   0  10    7.25    0.68
  -3   0   9   24.63    1.35
  -3   0   9   24.70    1.34
  -3   0   9   21.09    1.29
  -3   0   9   25.31    1.36
   3   0  -9   22.70    2.17
  -3   0   9   24.25    1.36
  -3   0   9   25.37    1.39
  -3   0   9   23.99    1.31
   3   0  -9   23.35    1.30
  -3   0   9   26.76    1.83
  -3   0   9   24.65    1.32
  -3   0   8  124.79    4.04
  -3   0   8  120.51    4.04
  -3   0   8  122.86    4.03
   3   0  -8  131.96    4.12
  -3   0   8  127.06    4.06
  -3   0   8  117.57    4.06
   3   0  -8  127.17    5.70
  -3   0   8  125.41    4.09
  -3   0   8  124.50    4.10
  -3   0   8  122.33    4.01
  -3   0   8  122.03    4.06
  -3   0   8  127.10    4.81
  -3   0   7   29.77    1.41
  -3   0   7   26.50    1.35
  -3   0   7   25.01    1.31
  -3   0   7   29.20    1.39
  -3   0   7   25.51    1.30
  -3   0   7   25.48    1.23
  -3   0   7   24.62    2.43
  -3   0   7   27.27    1.76
   3   0  -7   26.59    2.19
  -3   0   7   28.42    1.34
  -3   0   7   29.25    1.44
  -3   0   7   29.06    1.42
  -3   0   7   29.12    1.43
  -3   0   7   28.60    1.35
  -3   0   6  110.57    5.47
  -3   0   6  134.70    4.90
  -3   0   6  137.85    4.51
   3   0  -6  124.79    5.17
  -3   0   6  118.35    3.70
  -3   0   5    7.98    0.87
  -3   0   5    8.51    0.79
   3   0  -5   10.25    1.11
  -3   0   5    8.96    0.57
  -3   0   4    0.53    0.31
  -3   0   4    0.13    0.13
  -3   0   4    0.22    0.15
   3   0  -4    0.08    0.17
  -3   0   3   51.53    2.04
  -3   0   3   45.77    1.88
   3   0  -3   48.42    2.33
  -3   0   3   50.50    2.65
   3   0  -2  157.41    5.08
  -3   0   2  149.30    4.48
  -3   0   2  145.41    5.21
   3   0  -1   91.11    3.42
  -3   0   1   89.21    3.51
  -3   0   1   92.39    2.83
   3   0  -1   89.43    3.05
  -3   0   0   88.92    3.50
   3   0   0   95.16    3.13
   3   0   1   14.52    1.23
   3   0   1   13.25    1.17
  -3   0  -1   14.27    1.15
   3   0   1   13.43    0.92
   3   0   2   24.80    1.40
   3   0   2   23.74    1.71
   3   0   2   22.58    1.69
  -3   0  -3   19.03    1.34
   3   0   3   21.56    0.91
   3   0   3   21.75    1.40
   3   0   3   21.19    0.90
   3   0   3   21.71    0.89
   3   0   3   23.25    1.79
   3   0   3   21.10    1.71
   3   0   3   20.33    0.96
   3   0   4  322.48   10.19
   3   0   4  305.50   10.05
   3   0   4  311.22    8.36
   3   0   4  305.23    8.26
   3   0   4  300.91    8.24
   3   0   4  310.83    8.17
  -3   0  -4  298.63    9.10
   3   0   4  302.96    8.14
   3   0   4  308.57    8.13
   3   0   5  119.76    5.52
   3   0   5  122.91    5.60
   3   0   5  121.03    3.98
   3   0   5  127.88    3.89
   3   0   5  128.23    3.89
   3   0   5  130.80    3.77
  -3   0  -5  119.85    4.47
   3   0   5  128.54    3.70
   3   0   5  129.15    3.74
   3   0   6   27.56    1.63
   3   0   6   29.47    1.46
   3   0   6   24.31    2.27
   3   0   6   29.09    2.46
   3   0   6   27.74    1.42
   3   0   6   26.11    1.34
   3   0   6   28.66    1.35
   3   0   6   28.74    1.50
   3   0   6   27.03    1.46
   3   0   6   28.25    1.50
   3   0   6   29.31    1.36
   3   0   6   27.93    1.21
   3   0   6   27.19    1.18
   3   0   7   99.27    3.56
   3   0   7   94.69    3.47
   3   0   7   97.70    3.51
   3   0   7  106.51    3.41
   3   0   7   95.89    3.41
   3   0   7   93.01    3.12
   3   0   7   96.19    3.46
   3   0   7  106.33    3.47
   3   0   7  101.13    3.35
   3   0   7   95.44    3.73
   3   0   7   98.58    3.16
   3   0   7   97.13    3.50
   3   0   7   97.14    3.15
   3   0   8   56.31    2.35
   3   0   8   56.09    2.40
   3   0   8   60.04    2.41
   3   0   8   55.80    2.13
   3   0   8   61.27    2.31
   3   0   8   62.22    2.75
   3   0   8   55.65    2.59
   3   0   8   57.01    2.44
   3   0   8   53.76    2.11
   3   0   8   56.93    2.13
   3   0   8   59.07    2.32
   3   0   9    1.97    0.37
   3   0   9    1.24    0.32
   3   0   9    1.17    0.26
   3   0   9    1.52    0.28
   3   0   9    1.37    0.31
   3   0   9    1.84    0.41
   3   0   9    1.97    0.37
   3   0  10   11.51    0.81
   3   0  10    9.73    0.72
  -3   0 -10   10.01    0.77
   3   0  10   10.16    0.78
  -3   0 -10   10.02    0.77
   3   0  10   10.73    0.82
   3   0  10   10.82    0.80
   3   0  10   10.73    0.87
   3   0  11    7.49    0.55
   3   0  11    7.44    0.59
   3   0  11    7.46    0.55
  -3   1  12    7.16    0.45
  -3   1  12    7.38    0.45
   3  -1 -12    6.56    0.50
   3  -1 -12    6.73    0.51
   3   1 -12    6.37    0.49
   3   1 -12    7.28    0.52
  -3  -1  12    7.28    0.51
   3  -1 -11    0.25    0.12
  -3   1  11    0.24    0.12
  -3   1  11    0.27    0.13
  -3  -1  11    0.39    0.17
  -3   1  11    0.22    0.18
  -3  -1  11    0.26    0.16
  -3  -1  11    0.26    0.14
  -3  -1  11    0.11    0.12
  -3   1  11    0.44    0.15
  -3   1  11    0.41    0.15
  -3  -1  10   19.23    1.18
  -3   1  10   20.29    1.13
  -3   1  10   20.31    1.13
  -3  -1  10   22.68    1.27
   3  -1 -10   20.89    1.19
  -3  -1  10   19.89    1.17
  -3   1  10   19.18    1.14
  -3  -1  10   20.91    1.19
  -3   1  10   19.27    1.15
  -3   1  10   19.06    1.10
  -3   1  10   19.15    1.42
  -3  -1  10   18.10    1.36
  -3   1   9  161.38    5.06
  -3   1   9  169.20    5.09
  -3  -1   9  171.77    5.27
  -3   1   9  167.99    5.23
  -3   1   9  169.21    5.09
  -3   1   9  167.88    5.08
   3  -1  -9  167.44    5.27
   3   1  -9  157.50    6.79
   3  -1  -9  143.74    6.58
  -3  -1   9  161.62    5.14
  -3   1   9  161.05    5.10
  -3  -1   9  164.66    5.21
  -3  -1   9  162.25    5.02
  -3  -1   9  162.01    5.20
  -3   1   9  168.75    7.78
  -3  -1   9  160.67    7.57
  -3  -1   9  177.81    5.31
  -3   1   9  165.67    5.07
  -3   1   8   85.58    2.98
  -3   1   8   84.86    2.98
  -3   1   8   88.26    3.08
  -3  -1   8   85.51    3.11
  -3  -1   8   83.48    2.99
  -3   1   8   81.52    3.02
  -3  -1   8   86.30    3.11
  -3  -1   8   86.74    3.14
  -3   1   8   87.71    2.99
  -3  -1   8   85.77    3.11
  -3   1   8   84.48    2.96
  -3  -1   8   78.03    3.14
   3   1  -8   87.24    4.51
   3  -1  -8   82.33    4.34
  -3  -1   8   83.43    3.14
  -3   1   8   85.15    2.99
  -3   1   8   80.19    3.01
  -3   1   8   83.56    5.03
  -3  -1   8   84.49    5.02
  -3  -1   8   89.52    3.70
  -3   1   8   89.36    3.72
  -3   1   7   44.01    1.81
  -3   1   7   43.79    1.82
  -3   1   7   47.28    1.90
  -3   1   7   44.98    1.89
  -3   1   7   42.83    1.85
  -3  -1   7   43.96    1.92
  -3  -1   7   44.94    1.87
  -3  -1   7   45.18    1.93
  -3   1   7   42.96    1.85
  -3   1   7   44.46    1.87
  -3  -1   7   47.59    1.96
  -3   1   7   44.46    1.79
  -3   1   7   45.38    2.65
  -3  -1   7   47.20    1.95
  -3   1   7   44.94    1.79
  -3  -1   7   43.80    2.01
   3  -1  -7   43.57    2.85
  -3  -1   7   42.95    1.96
   3   1  -7   43.19    2.90
  -3  -1   7   45.27    2.00
  -3   1   7   44.17    1.79
  -3   1   7   46.35    1.85
  -3   1   7   42.42    1.88
  -3   1   7   47.66    2.40
  -3  -1   7   45.95    2.36
  -3   1   7   42.72    3.28
  -3  -1   7   43.57    3.27
  -3  -1   6   44.04    1.87
  -3  -1   6   45.22    1.89
  -3   1   6   45.98    1.85
  -3   1   6   47.75    2.49
  -3   1   6   46.27    3.20
  -3  -1   6   44.95    3.10
   3   1  -6   51.85    2.95
   3  -1  -6   45.45    2.74
  -3  -1   6   47.91    2.29
  -3   1   6   52.26    2.37
  -3   1   6   49.20    1.88
  -3   1   6   47.92    1.83
  -3   1   6   45.42    1.82
  -3   1   6   46.74    1.92
  -3   1   6   47.55    1.83
  -3   1   5    1.58    0.38
   3   1  -5    1.21    0.39
   3  -1  -5    0.72    0.33
  -3   1   5    1.56    0.50
  -3  -1   5    0.70    0.36
  -3   1   5    0.84    0.21
  -3   1   5    0.96    0.29
  -3  -1   5    1.09    0.28
   3   1  -4   92.25    3.75
   3  -1  -4   89.69    3.66
  -3   1   4   84.72    3.11
  -3  -1   4   89.44    3.12
  -3   1   4   96.22    4.29
  -3  -1   4   96.21    4.24
  -3   1   4   84.70    3.25
   3   1  -3   14.83    1.17
   3  -1  -3   14.03    1.14
  -3  -1   3   14.54    0.88
  -3   1   3   13.27    0.86
  -3   1   3   11.89    1.21
  -3  -1   3   13.95    1.29
  -3   1   3   13.56    0.92
  -3  -1   2   59.27    2.76
  -3   1   2   56.47    2.73
  -3   1   2   56.72    2.13
   3  -1  -2   60.09    1.97
   3   1  -2   57.90    2.54
   3   1  -2   65.42    2.68
   3  -1  -2   59.70    2.58
  -3  -1   1  669.93   18.51
  -3   1   1  686.38   18.53
   3   1  -1  708.65   18.33
   3  -1  -1  674.97   17.30
  -3   1   1  684.22   17.54
   3   1  -1  680.14   18.40
   3  -1  -1  690.79   18.38
   3  -1   0  118.63    4.50
   3   1   0  123.03    4.54
   3   1   0  118.75    4.50
   3  -1   0  121.47    4.51
  -3   1   0  133.80    4.53
  -3  -1   0  128.97    4.50
   3   1   0  134.10    4.37
   3  -1   0  126.03    3.54
  -3   1   0  129.65    3.54
   3   1   1  266.55    8.40
   3  -1   1  271.01    8.43
   3   1   1  259.20    8.36
   3  -1   1  281.87    8.47
   3   1   1  276.57    8.09
  -3  -1  -1  269.30    8.27
  -3   1  -1  271.53    8.26
  -3  -1  -2  446.04   12.41
   3   1   2  414.38   10.81
   3   1   2  445.81   12.11
  -3  -1  -2  454.39   12.44
  -3   1  -2  447.77   12.43
   3   1   2  421.21   10.92
   3  -1   2  420.05   11.03
   3   1   2  427.30   10.98
   3   1   2  432.59   12.56
   3  -1   2  434.38   12.55
   3   1   2  418.69   12.46
   3  -1   2  433.81   12.53
   3   1   2  428.39   10.95
   3  -1   2  418.38   11.05
   3  -1   2  395.30   11.03
   3   1   3   62.85    2.05
   3   1   3   61.97    2.01
   3  -1   3   61.58    2.09
   3  -1   3   62.41    2.12
   3   1   3   63.24    2.00
   3  -1   3   60.33    2.10
   3   1   3   61.26    2.07
   3   1   3   63.20    2.98
   3   1   3   63.51    2.05
   3  -1   3   62.60    2.02
   3  -1   3   59.28    2.04
  -3  -1  -3   67.24    3.13
  -3   1  -3   58.85    2.30
   3  -1   3   66.97    3.26
   3   1   3   66.12    3.25
   3   1   3   65.20    3.24
   3   1   3   63.99    2.08
   3  -1   3   63.18    2.18
   3  -1   3   68.93    3.31
   3   1   4    5.50    0.46
   3   1   4    5.73    0.44
   3  -1   4    6.47    0.53
   3  -1   4    5.05    0.45
   3  -1   4    5.98    0.49
   3   1   4    6.01    0.50
   3   1   4    6.07    0.44
   3   1   4    4.96    0.77
   3  -1   4    5.83    0.45
   3  -1   4    7.22    0.48
   3   1   4    6.04    0.40
   3   1   4    5.32    0.45
   3   1   4    5.49    0.91
  -3  -1  -4    7.22    0.94
   3  -1   4    5.67    0.92
   3  -1   4    6.05    0.54
   3  -1   4    6.87    1.02
   3   1   4    6.74    0.53
   3   1   4    7.71    1.07
   3   1   5   34.57    1.50
   3  -1   5   39.15    1.62
   3   1   5   37.07    1.43
   3  -1   5   33.71    1.46
   3   1   5   38.88    1.43
   3  -1   5   38.30    1.57
   3   1   5   37.37    1.50
   3   1   5   38.77    2.70
   3   1   5   37.96    2.67
   3  -1   5   37.84    2.66
   3  -1   5   35.21    2.60
   3   1   5   37.85    1.61
  -3  -1  -5   36.87    2.37
   3   1   6   78.64    2.52
   3   1   6   79.30    2.70
   3  -1   6   78.57    2.77
   3  -1   6   73.87    2.69
   3  -1   6   69.60    2.67
   3   1   6   71.80    2.82
   3   1   6   76.49    2.75
   3   1   6   77.35    2.58
   3   1   6   78.74    2.47
   3   1   6   73.19    2.68
   3  -1   6   76.47    2.66
   3   1   6   76.87    4.22
   3  -1   6   73.44    4.15
   3  -1   6   69.89    4.10
   3   1   6   69.04    4.06
   3   1   6   80.37    2.83
   3  -1   6   75.35    2.78
   3  -1   6   80.93    2.82
   3  -1   6   70.30    2.84
  -3  -1  -6   75.72    3.02
   3   1   6   78.55    3.02
   3   1   6   73.29    2.56
   3   1   6   76.57    2.54
   3   1   6   73.77    2.52
   3   1   6   81.73    3.11
   3   1   6   76.60    3.05
   3   1   6   73.21    3.00
   3  -1   7  215.91    6.31
   3   1   7  215.52    5.97
   3   1   7  228.03    6.32
   3   1   7  209.16    6.07
   3  -1   7  215.98    6.36
   3  -1   7  202.49    6.29
   3   1   7  212.60    6.48
   3   1   7  216.99    6.06
   3   1   7  221.07    6.48
   3  -1   7  211.90    6.49
   3  -1   7  214.79    6.42
   3   1   7  213.24    6.67
   3   1   7  210.20    6.66
   3  -1   7  204.70    6.23
   3   1   7  215.06    6.69
   3  -1   7  207.71    6.45
   3   1   7  214.98    6.61
  -3  -1  -7  204.58    6.60
   3  -1   7  218.61    6.85
   3   1   7  205.47    6.06
   3   1   7  212.03    6.12
   3  -1   7  210.70    6.21
   3   1   7  212.51    6.30
   3   1   8    9.61    0.86
   3  -1   8   10.03    0.88
   3  -1   8    9.84    0.84
   3  -1   8   10.45    0.87
   3   1   8   10.05    0.81
   3   1   8    9.93    0.79
   3  -1   8   10.68    0.81
   3   1   8   10.34    0.94
   3   1   8   10.44    0.93
   3   1   8   10.51    0.94
   3   1   8   10.81    0.99
   3  -1   8    8.81    0.79
  -3  -1  -8    9.24    0.85
   3  -1   8   10.02    0.99
   3   1   8    9.84    0.72
   3   1   8    9.70    0.73
   3  -1   8    9.28    0.81
   3  -1   8    9.90    0.83
   3   1   8   10.14    0.73
   3  -1   8    9.34    0.72
   3   1   8    9.53    0.78
   3  -1   9   14.21    0.99
  -3  -1  -9   15.31    1.14
   3  -1   9   14.53    1.02
   3  -1   9   14.50    1.14
   3   1   9   14.85    1.11
  -3  -1  -9   12.22    0.91
   3   1   9   14.45    0.88
   3  -1   9   15.13    1.04
   3  -1   9   14.57    1.00
   3   1   9   15.38    0.98
   3   1   9   15.28    1.06
   3   1   9   13.05    1.02
   3   1   9   13.69    0.92
   3   1   9   14.55    0.94
   3  -1  10    8.44    0.71
   3   1  10   10.20    0.74
   3  -1  10   10.85    0.86
   3   1  10    9.58    0.76
  -3  -1 -10    9.07    0.77
   3   1  10    9.17    0.72
   3   1  10    9.45    0.76
   3  -1  10    9.68    0.74
   3   1  10    9.36    0.66
  -3  -1 -10    8.97    0.76
   3  -1  11   17.24    0.88
   3   1  11   18.69    0.89
  -3  -1 -11   17.51    0.85
  -3  -1 -11   16.62    0.84
   3   1  11   19.02    0.90
   3  -1  11   17.76    0.89
   3  -1  11   18.33    0.94
  -3  -2  12    0.73    0.14
  -3  -2  12    0.64    0.13
  -3   2  12    0.68    0.13
  -3   2  12    0.63    0.12
  -3   2  11    0.05    0.07
  -3   2  11    0.02    0.08
   3   2 -11    0.21    0.13
   3   2 -11    0.15    0.10
   3  -2 -11    0.06    0.12
  -3   2  11    0.08    0.10
  -3   2  11    0.22    0.12
  -3  -2  10    5.88    0.66
  -3  -2  10    7.19    0.67
  -3   2  10    6.60    0.55
  -3   2  10    5.69    0.52
  -3  -2  10    5.89    0.62
  -3   2  10    6.90    0.63
   3  -2 -10    4.64    0.46
  -3   2  10    6.45    0.56
   3  -2 -10    6.14    0.63
  -3   2  10    6.47    0.71
  -3  -2  10    5.79    0.67
  -3   2  10    5.29    0.54
  -3   2  10    5.38    0.54
  -3   2  10    6.32    0.58
   3  -2  -9   18.90    1.07
   3  -2  -9   18.00    1.19
  -3  -2   9   16.87    1.17
  -3   2   9   17.03    1.01
  -3  -2   9   17.34    1.18
  -3   2   9   19.01    1.06
  -3   2   9   18.95    1.07
   3  -2  -9   17.67    1.09
  -3   2   9   17.69    1.06
  -3   2   9   18.25    1.11
  -3   2   9   19.30    1.13
  -3   2   9   18.86    1.13
  -3   2   9   17.12    1.09
  -3   2   9   18.26    1.16
  -3  -2   9   17.27    1.27
  -3   2   8   86.24    3.10
  -3   2   8   97.29    3.88
  -3  -2   8  101.11    3.87
  -3   2   8   94.83    3.12
  -3  -2   8   97.44    3.46
  -3   2   8   93.46    3.40
  -3   2   8   90.78    3.24
  -3   2   8   93.10    3.25
   3  -2  -8   90.74    3.29
  -3   2   8   86.90    3.14
  -3   2   8   94.34    3.24
  -3  -2   8   89.11    3.54
   3  -2  -8   95.84    3.28
  -3  -2   8   93.75    3.43
  -3   2   8   95.25    3.12
  -3   2   8   90.52    3.13
  -3   2   8   91.60    3.11
  -3  -2   8   89.89    3.42
   3  -2  -8   87.52    4.46
   3   2  -8   94.67    4.63
  -3   2   8   92.71    5.22
  -3  -2   8   92.34    5.10
  -3   2   7   20.57    1.20
  -3  -2   7   20.19    1.25
  -3   2   7   20.31    1.16
  -3  -2   7   21.28    1.26
  -3  -2   7   19.64    1.14
  -3   2   7   20.65    1.08
  -3   2   7   19.98    1.13
  -3  -2   7   19.95    1.25
  -3   2   7   23.91    2.34
  -3  -2   7   23.39    2.27
   3  -2  -7   20.77    1.21
  -3   2   7   21.43    1.74
  -3  -2   7   21.36    1.28
  -3   2   7   19.62    1.06
   3   2  -7   19.74    1.86
   3  -2  -7   19.99    1.84
  -3  -2   7   19.89    1.33
  -3   2   7   20.48    1.29
   3  -2  -7   21.70    1.27
  -3   2   7   20.24    1.15
  -3   2   7   21.74    1.17
  -3  -2   7   19.19    1.30
  -3   2   7   19.95    1.06
  -3   2   7   21.14    1.21
  -3   2   7   18.82    1.44
  -3  -2   7   23.86    1.55
  -3   2   6   85.67    2.93
  -3   2   6   85.82    2.99
  -3  -2   6   86.27    3.09
  -3  -2   6   81.80    3.06
  -3  -2   6   82.39    2.96
  -3   2   6   88.09    2.91
  -3   2   6   82.69    2.92
   3  -2  -6   89.58    3.13
  -3   2   6   84.51    3.13
  -3   2   6   90.11    3.81
  -3  -2   6   87.51    3.10
  -3   2   6   82.00    2.76
  -3  -2   6   89.21    3.28
  -3   2   6   91.38    4.69
  -3  -2   6   89.85    4.56
  -3   2   6   88.28    3.44
  -3  -2   6   88.12    3.40
   3  -2  -6   88.63    3.05
   3   2  -6   89.80    4.18
   3  -2  -6   87.64    4.06
  -3  -2   6   81.93    3.24
  -3   2   6   90.16    2.94
  -3   2   6   88.51    2.80
  -3  -2   6   86.43    3.10
  -3   2   5    6.27    1.01
  -3  -2   5    5.24    0.94
  -3   2   5    4.55    0.58
  -3  -2   5    6.22    0.67
  -3   2   5    5.43    0.73
   3  -2  -5    4.93    0.77
   3   2  -5    5.06    0.81
  -3   2   5    4.72    0.54
  -3   2   4    0.64    0.23
  -3  -2   4    0.13    0.13
   3   2  -4    0.32    0.20
   3  -2  -4    0.16    0.15
  -3   2   4    0.25    0.15
   3  -2  -4    0.26    0.15
   3   2  -4    0.32    0.10
  -3   2   3   31.29    2.07
  -3  -2   3   31.13    2.06
   3  -2  -3   33.69    1.57
   3   2  -3   32.67    1.20
   3   2  -3   33.73    1.91
   3  -2  -3   30.93    1.85
  -3   2   3   31.53    1.66
  -3  -2   3   31.42    1.45
  -3   2   3   30.10    1.44
   3  -2  -2   81.51    2.94
  -3   2   2   83.79    3.55
  -3  -2   2   80.98    3.50
   3  -2  -2   87.45    3.41
  -3   2   2   89.60    3.08
   3   2  -2   85.55    3.41
  -3  -2   1   55.16    2.54
  -3   2   1   52.99    2.51
   3   2  -1   54.32    1.72
   3  -2  -1   52.38    2.08
  -3   2   1   51.12    2.07
  -3   2   0   45.76    1.82
  -3  -2   0   44.77    2.27
  -3   2   0   47.61    2.32
   3   2   0   47.03    2.35
   3  -2   0   46.62    2.38
   3   2   0   45.26    2.31
   3  -2   0   47.51    2.37
   3   2   0   46.74    1.59
   3   2   0   46.51    1.56
   3  -2   0   44.83    1.80
   3  -2   0   46.55    1.87
   3   2   0   48.93    1.59
  -3  -2  -1   10.20    1.12
   3   2   1    9.78    0.57
   3  -2   1    7.72    0.64
   3  -2   1    6.82    0.57
  -3   2  -1   10.08    0.98
  -3  -2  -1    8.08    0.56
  -3  -2  -1   10.20    0.99
   3  -2   1    7.83    0.62
   3   2   1    9.69    0.53
   3   2   1    8.72    0.53
   3   2   1    8.58    0.54
   3   2   1   10.31    1.05
   3   2   1    8.91    0.95
   3  -2   1    8.63    0.95
   3  -2   1    9.27    0.99
   3   2   1    8.22    0.92
  -3   2  -1    8.45    0.60
  -3  -2  -2   15.67    1.48
   3   2   2   15.00    0.79
   3  -2   2   12.88    0.80
   3  -2   2   14.88    0.90
  -3  -2  -2   16.08    1.31
  -3   2  -2   12.96    1.19
   3   2   2   14.01    0.72
   3   2   2   14.04    0.73
   3  -2   2   13.12    0.83
   3   2   2   14.45    0.75
   3   2   2   13.50    1.26
   3   2   2   12.39    1.21
   3  -2   2   15.03    1.32
   3   2   2   12.38    1.21
   3  -2   2   15.23    1.33
   3   2   2   13.82    0.98
  -3  -2  -3    8.94    1.19
   3  -2   3   10.28    0.69
   3   2   3    9.79    0.57
  -3  -2  -3   10.44    1.15
  -3   2  -3   10.25    1.15
   3   2   3   11.88    1.23
   3  -2   3    8.88    0.68
   3   2   3    9.65    0.60
   3  -2   3    9.75    0.71
   3   2   3    9.80    0.62
   3  -2   3    9.80    0.72
   3   2   3   10.11    0.62
   3   2   3   10.14    0.66
   3   2   3    9.89    0.74
   3   2   3   10.56    1.16
   3  -2   3    9.49    1.12
   3  -2   3    9.77    1.13
   3   2   3   10.85    1.19
   3   2   3    9.78    0.61
   3  -2   4  177.75    5.61
   3  -2   4  187.06    5.69
   3   2   4  192.57    5.47
   3   2   4  200.14    5.57
   3   2   4  198.88    5.35
   3   2   4  198.17    5.61
   3   2   4  192.69    5.61
   3   2   4  200.46    5.49
   3   2   4  199.42    7.11
   3   2   4  191.36    7.10
   3  -2   4  202.98    7.18
   3   2   4  184.50    7.03
   3  -2   4  206.09    7.25
   3   2   4  191.96    5.56
  -3  -2  -4  197.71    7.41
   3   2   5   80.44    2.62
   3  -2   5   78.86    2.86
   3   2   5   74.44    2.70
   3   2   5   77.55    2.98
   3   2   5   80.03    2.75
   3   2   5   81.41    2.62
   3   2   5   81.12    2.80
   3   2   5   78.20    4.03
   3  -2   5   79.25    4.05
   3   2   5   82.81    4.13
   3  -2   5   83.75    4.15
   3   2   5   81.64    2.80
  -3  -2  -5   76.37    4.13
   3  -2   5   76.33    2.68
   3  -2   5   76.00    2.84
   3  -2   5   81.46    3.14
   3  -2   5   81.78    3.19
  -3  -2  -5   78.20    3.08
  -3  -2  -5   86.68    3.29
   3   2   5   78.37    2.64
   3   2   5   81.79    4.06
   3   2   5   76.84    2.64
   3   2   5   79.72    3.16
   3  -2   5   79.79    2.81
   3   2   6   21.00    1.03
   3   2   6   21.74    1.17
   3  -2   6   20.79    1.21
   3   2   6   21.67    1.07
   3  -2   6   21.37    1.15
   3   2   6   21.51    1.33
   3   2   6   19.14    1.19
   3   2   6   21.58    1.24
   3  -2   6   21.45    1.16
   3  -2   6   22.06    1.16
   3  -2   6   20.72    1.39
   3  -2   6   21.06    1.26
   3  -2   6   21.90    1.41
  -3  -2  -6   21.57    1.48
   3  -2   6   21.06    1.43
   3   2   6   21.61    1.10
   3   2   6   20.68    1.08
   3  -2   6   20.89    1.23
   3  -2   6   22.49    1.30
   3   2   6   19.15    1.11
   3   2   7   82.05    2.94
   3   2   7   79.56    2.58
   3   2   7   77.13    2.84
   3  -2   7   73.03    2.80
   3   2   7   81.21    3.09
   3   2   7   80.26    2.78
   3   2   7   82.92    2.89
   3   2   7   76.89    2.62
   3   2   7   78.08    2.87
  -3  -2  -7   82.42    3.17
   3   2   7   81.91    3.02
   3  -2   7   81.64    3.01
   3  -2   7   76.88    3.00
   3  -2   7   77.74    3.12
   3  -2   7   80.46    3.23
   3  -2   7   76.28    3.24
  -3  -2  -7   81.85    3.31
   3   2   7   76.95    2.80
   3   2   7   76.65    2.73
   3   2   7   80.58    2.77
   3   2   7   77.06    3.26
   3   2   7   77.57    3.25
   3   2   8   44.07    2.21
   3   2   8   44.17    2.21
   3   2   8   47.99    2.00
   3   2   8   43.90    1.83
   3   2   8   41.65    1.79
   3   2   8   45.53    2.10
   3   2   8   47.03    2.04
   3   2   8   46.90    1.95
   3   2   8   44.49    1.84
  -3  -2  -8   45.40    2.04
   3   2   8   48.86    2.11
   3   2   8   42.81    1.76
  -3  -2  -8   42.16    2.19
  -3  -2  -8   46.15    2.22
   3   2   8   44.32    1.82
   3   2   8   41.58    1.83
  -3  -2  -8   46.28    2.29
   3  -2   8   44.87    2.05
  -3   2  -8   40.14    2.97
  -3  -2  -8   42.21    3.12
   3  -2   8   44.97    2.06
   3   2   8   43.56    2.06
   3  -2   8   43.27    2.08
   3  -2   8   49.27    2.28
   3   2   9    1.46    0.31
   3   2   9    0.98    0.23
   3  -2   9    0.85    0.26
   3  -2   9    1.76    0.40
   3   2   9    1.39    0.30
   3  -2   9    1.16    0.29
   3  -2   9    0.80    0.26
  -3  -2  -9    1.15    0.30
   3  -2   9    1.31    0.31
   3   2   9    1.52    0.29
   3   2   9    1.31    0.25
   3   2   9    1.35    0.26
  -3  -2  -9    0.92    0.30
  -3  -2  -9    0.96    0.30
   3   2   9    1.07    0.24
   3   2   9    1.07    0.25
   3   2   9    0.95    0.26
   3   2   9    1.65    0.33
   3  -2  10    8.41    0.67
   3  -2  10    8.67    0.67
   3  -2  10    8.63    0.72
   3   2  10    8.70    0.65
   3   2  10    9.15    0.68
  -3  -2 -10    8.59    0.68
  -3  -2 -10    9.45    0.75
   3  -2  10    9.05    0.69
   3   2  10    8.61    0.57
  -3  -2 -10    9.57    0.75
   3   2  10    8.75    0.69
  -3  -2 -11    4.65    0.32
   3   2  11    6.14    0.42
   3   2  11    5.44    0.40
   3  -2  11    5.57    0.43
  -3  -2 -11    5.93    0.43
   3   2  11    6.49    0.45
  -3   3  11    0.12    0.08
  -3   3  11    0.02    0.07
  -3   3  11   -0.04    0.08
   3  -3 -11    0.03    0.08
  -3   3  11    0.12    0.06
  -3   3  11    0.06    0.05
  -3  -3  11   -0.03    0.09
  -3  -3  11    0.08    0.09
  -3  -3  10   12.45    0.89
  -3  -3  10   12.13    0.84
  -3   3  10   13.48    0.81
  -3   3  10   11.80    0.67
  -3   3  10   11.65    0.78
  -3   3  10   12.95    0.78
  -3   3  10   12.51    0.77
  -3   3  10   12.17    0.68
   3  -3 -10   12.62    0.85
   3  -3 -10   11.64    0.71
   3  -3 -10   11.18    0.73
  -3   3  10   12.06    0.73
   3  -3  -9  104.32    3.63
   3  -3  -9  103.09    3.45
  -3   3   9   99.69    3.23
  -3   3   9  102.74    3.25
  -3   3   9  102.18    3.57
  -3   3   9  104.99    3.45
  -3   3   9  105.33    3.41
  -3   3   9  104.82    3.41
   3  -3  -9  103.75    3.51
  -3   3   9   96.94    3.28
  -3   3   9  107.40    3.43
  -3   3   9  104.43    3.38
  -3  -3   9  107.43    3.78
  -3   3   8   55.28    2.17
   3  -3  -8   53.46    2.29
  -3   3   8   54.36    2.14
  -3   3   8   52.21    2.13
  -3   3   8   54.31    2.19
  -3   3   8   51.40    2.12
  -3   3   8   52.71    2.00
  -3   3   8   51.83    2.34
  -3  -3   8   50.61    2.41
   3  -3  -8   54.57    2.27
   3   3  -8   52.66    3.39
  -3   3   8   55.40    2.03
  -3  -3   8   53.17    2.35
  -3   3   8   54.92    2.00
  -3   3   8   48.99    2.17
  -3   3   8   48.98    2.28
  -3   3   7   24.06    1.49
  -3   3   7   24.94    1.30
   3  -3  -7   24.33    1.45
  -3   3   7   25.29    1.30
  -3   3   7   25.52    1.31
  -3   3   7   25.56    1.36
  -3   3   7   23.24    1.17
  -3   3   7   24.53    1.30
  -3  -3   7   26.13    1.59
   3  -3  -7   24.65    1.41
  -3   3   7   24.94    1.90
  -3   3   7   24.42    1.19
  -3  -3   7   26.15    1.60
  -3   3   7   24.22    1.17
  -3   3   7   21.94    1.20
  -3   3   7   23.61    1.42
  -3  -3   6   20.11    1.35
   3  -3  -6   21.66    1.34
   3  -3  -6   20.22    1.26
  -3   3   6   19.08    1.01
  -3   3   6   22.00    1.74
  -3   3   6   18.81    1.01
  -3  -3   6   20.42    1.42
  -3   3   6   20.34    1.14
   3  -3  -6   25.22    1.41
   3  -3  -6   18.84    1.66
  -3  -3   6   21.24    1.47
  -3   3   6   24.66    1.46
  -3   3   6   22.52    1.18
  -3   3   6   21.73    1.22
  -3  -3   6   22.30    1.36
  -3  -3   5    1.61    0.35
   3  -3  -5    1.56    0.34
   3   3  -5    1.05    0.44
   3  -3  -5    1.28    0.30
   3  -3  -5    1.92    0.31
  -3  -3   5    1.58    0.38
   3  -3  -5    1.98    0.38
  -3   3   5    1.64    0.29
  -3   3   5    1.15    0.33
  -3   3   5    1.83    0.47
  -3  -3   5    1.74    0.40
   3  -3  -5    1.53    0.43
  -3   3   5    1.89    0.30
  -3   3   5    1.39    0.29
  -3  -3   5    1.31    0.44
  -3  -3   4   40.75    2.40
  -3   3   4   42.42    2.52
   3   3  -4   43.19    2.79
  -3   3   4   42.21    1.71
   3  -3  -4   43.19    1.87
   3  -3  -4   42.38    1.87
  -3  -3   4   42.88    2.51
   3   3  -4   40.03    1.52
  -3  -3   4   38.02    1.95
   3  -3  -4   44.82    1.74
   3  -3  -4   40.46    2.28
  -3   3   4   44.82    2.34
  -3  -3   4   38.94    2.01
  -3   3   3    9.19    0.95
   3  -3  -3   11.86    1.10
  -3  -3   3   10.78    1.20
  -3   3   3   11.26    1.12
  -3  -3   3   10.03    1.02
   3   3  -3   10.95    1.29
   3   3  -2   20.34    0.91
   3   3  -2   20.47    0.90
   3   3  -2   23.43    1.87
  -3   3   2   23.14    1.46
   3  -3  -2   20.65    1.45
   3  -3  -2   18.66    1.39
  -3  -3   2   21.65    1.76
  -3  -3   1  242.25    8.21
   3   3  -1  236.13    6.42
   3   3  -1  242.96    8.15
   3   3  -1  233.08    6.33
  -3   3   1  240.19    7.25
  -3  -3   1  236.74    7.21
   3  -3  -1  227.35    7.25
   3  -3  -1  222.68    7.21
   3   3  -1  237.08    6.39
  -3  -3   0   41.61    2.63
   3   3   0   37.75    1.47
   3   3   0   39.74    2.44
   3   3   0   36.15    1.41
  -3   3   0   38.76    1.91
  -3  -3   0   35.51    1.85
  -3  -3   0   35.81    1.58
   3  -3   0   35.86    1.92
   3  -3   0   33.60    1.87
   3   3   0   35.81    1.33
   3   3   0   37.48    1.44
  -3  -3  -1  107.64    4.89
  -3   3  -1  107.41    3.81
   3   3   1  117.10    4.77
   3   3   1  106.51    3.30
   3   3   1  104.56    3.32
   3   3   1  108.21    3.21
   3  -3   1  104.67    3.42
  -3  -3  -1  103.14    3.45
  -3  -3  -1  102.50    3.87
   3  -3   1  103.58    3.95
   3  -3   1  102.15    3.92
   3   3   1  108.85    3.23
   3   3   1  109.76    3.30
   3   3   2  152.34    5.46
   3   3   2  150.60    4.54
   3   3   2  157.34    4.51
   3   3   2  165.20    6.13
   3   3   2  160.08    4.61
  -3  -3  -2  151.51    5.28
  -3  -3  -2  150.02    4.66
   3   3   2  150.65    4.51
   3   3   2  155.40    4.50
   3  -3   2  146.85    5.28
   3  -3   2  146.53    5.29
   3   3   3   33.89    1.48
   3   3   3   31.63    1.73
   3   3   3   32.78    1.49
   3   3   3   33.22    1.44
  -3  -3  -3   29.48    1.96
  -3  -3  -3   32.60    1.50
   3  -3   3   30.71    1.97
   3  -3   3   32.22    2.02
   3  -3   3   31.17    1.49
   3  -3   3   34.23    1.47
  -3  -3  -3   33.27    2.63
   3  -3   3   32.05    1.49
   3  -3   3   34.23    1.79
  -3  -3  -3   30.98    1.75
   3   3   3   41.27    2.63
   3   3   3   32.59    1.73
   3   3   3   32.84    1.88
   3   3   4    3.40    0.44
   3   3   4    3.64    0.43
   3   3   4    4.08    0.59
   3   3   4    4.18    0.49
   3   3   4    3.98    0.49
   3   3   4    3.98    0.52
   3   3   4    3.47    0.41
   3   3   4    2.71    0.38
   3  -3   4    3.35    0.45
   3   3   4    2.79    0.48
   3   3   4    3.84    0.42
   3  -3   4    3.17    0.44
   3  -3   4    3.38    0.42
  -3  -3  -4    2.99    0.78
   3  -3   4    3.99    0.48
   3  -3   4    5.65    0.58
   3  -3   4    3.54    0.51
  -3  -3  -4    4.57    0.65
  -3  -3  -4    3.89    0.57
   3   3   4    3.98    0.58
   3   3   4    3.86    0.82
  -3  -3  -4    3.31    0.67
  -3  -3  -5   27.73    2.16
   3   3   5   25.30    1.36
   3   3   5   25.72    1.27
   3   3   5   28.02    1.47
   3   3   5   26.68    1.52
   3   3   5   26.32    1.14
   3   3   5   22.23    1.29
   3   3   5   26.61    1.34
   3   3   5   26.61    1.27
   3   3   5   24.05    1.57
   3   3   5   26.75    1.69
   3   3   5   26.92    1.34
   3  -3   5   25.19    1.37
  -3  -3  -5   24.05    2.34
   3  -3   5   26.42    1.39
   3  -3   5   25.97    1.31
   3  -3   5   25.72    1.44
   3  -3   5   26.70    1.44
   3  -3   5   26.11    1.54
   3  -3   5   27.91    1.45
   3   3   5   26.96    2.28
  -3  -3  -5   26.88    1.56
   3  -3   6   39.76    1.90
   3   3   6   41.43    1.86
   3   3   6   38.42    1.63
   3   3   6   39.60    1.95
   3   3   6   39.72    1.85
   3   3   6   38.99    2.07
   3   3   6   40.42    2.14
   3   3   6   39.59    2.14
   3   3   6   40.25    1.82
   3   3   6   34.49    1.69
   3   3   6   41.45    1.67
   3   3   6   39.22    1.79
  -3  -3  -6   41.41    2.13
   3  -3   6   37.31    1.78
   3  -3   6   37.74    1.77
   3  -3   6   39.78    1.92
   3  -3   6   38.48    2.04
   3  -3   6   37.13    1.87
  -3  -3  -6   42.73    2.22
   3  -3   6   39.40    2.00
   3   3   6   38.02    1.70
   3   3   6   39.10    1.70
   3   3   6   39.21    1.80
  -3  -3  -6   42.14    2.10
  -3  -3  -6   38.04    2.00
   3  -3   7  123.13    4.14
   3   3   7  117.28    4.41
   3   3   7  122.35    4.38
   3   3   7  126.88    4.50
   3   3   7  119.46    3.71
   3   3   7  125.20    4.07
   3   3   7  124.55    3.98
   3   3   7  125.83    4.21
   3   3   7  124.19    4.09
   3   3   7  120.55    3.75
   3   3   7  121.48    4.05
  -3  -3  -7  118.26    4.30
   3  -3   7  120.90    3.95
   3  -3   7  115.84    3.91
   3  -3   7  119.13    4.30
   3  -3   7  119.99    3.97
   3  -3   7  123.04    4.19
  -3  -3  -7  126.64    4.52
   3   3   7  123.04    3.87
   3   3   7  117.97    3.85
   3   3   7  118.77    3.96
  -3  -3  -7  119.33    4.35
  -3  -3  -7  118.94    4.33
   3   3   8    4.97    0.53
   3   3   8    6.30    0.57
   3   3   8    5.90    0.59
   3   3   8    6.53    0.60
  -3  -3  -8    5.89    0.65
   3   3   8    5.44    0.61
   3   3   8    6.11    0.62
   3   3   8    6.46    0.64
   3   3   8    6.46    0.73
   3   3   8    5.57    0.67
   3   3   8    5.96    0.71
   3  -3   8    5.93    0.66
   3  -3   8    6.20    0.67
  -3  -3  -8    6.50    0.74
   3   3   8    6.04    0.57
   3  -3   8    6.97    0.69
   3   3   8    6.46    0.57
   3   3   8    5.21    0.52
   3   3   9    8.01    0.62
   3   3   9    8.42    0.67
   3   3   9    7.47    0.57
   3  -3   9    8.26    0.69
  -3  -3  -9    7.51    0.70
  -3  -3  -9    7.28    0.70
   3   3   9    7.39    0.58
  -3  -3  -9    7.35    0.71
   3   3   9    8.58    0.68
   3   3   9    8.50    0.67
   3   3   9    8.34    0.65
  -3  -3  -9    8.64    0.75
  -3  -3  -9    7.63    0.60
   3   3   9    8.49    0.74
   3   3  10    4.55    0.40
   3   3  10    4.50    0.39
   3   3  10    4.20    0.37
   3  -3  10    3.71    0.39
   3   3  10    5.01    0.43
  -3  -3 -10    3.79    0.41
  -3  -3 -10    4.46    0.44
  -3   4  10    3.86    0.34
  -3   4  10    4.03    0.33
  -3   4  10    3.33    0.31
  -3   4  10    3.53    0.33
  -3  -4  10    3.54    0.36
  -3  -4  10    3.34    0.35
  -3   4  10    4.11    0.33
   3  -4 -10    3.83    0.33
   3  -4 -10    3.25    0.36
   3  -4  -9    7.19    0.62
  -3   4   9    7.56    0.54
  -3   4   9    7.18    0.55
  -3   4   9    7.63    0.57
  -3   4   9    7.51    0.58
  -3   4   9    7.68    0.56
  -3   4   9    7.24    0.54
  -3  -4   9    7.19    0.64
  -3  -4   9    8.14    0.68
   3  -4  -9    7.65    0.65
   3  -4  -9    8.38    0.64
  -3  -4   9    8.00    0.67
  -3   4   9    7.41    0.47
  -3   4   9    7.49    0.64
  -3   4   9    7.23    0.46
   3  -4  -9    6.91    0.68
   3  -4  -8   42.53    1.91
  -3   4   8   44.18    1.74
  -3   4   8   43.23    1.73
  -3   4   8   42.89    1.77
  -3   4   8   42.43    1.71
  -3   4   8   43.49    1.75
  -3   4   8   38.09    1.53
  -3   4   8   40.81    1.92
  -3  -4   8   43.31    2.00
   3  -4  -8   45.01    1.96
   3  -4  -8   41.23    1.86
  -3  -4   8   42.65    2.02
  -3   4   8   41.00    1.56
  -3   4   8   41.35    1.84
   3  -4  -8   40.30    2.12
  -3   4   7    9.41    0.75
  -3   4   7   10.79    0.76
  -3   4   7   10.03    0.66
  -3   4   7   10.05    0.75
   3  -4  -7   11.07    0.90
   3  -4  -7   11.34    0.93
  -3  -4   7   10.20    0.96
  -3   4   7    9.61    0.65
  -3   4   7    9.31    0.74
  -3   4   7    9.10    0.85
  -3  -4   7   10.37    0.92
  -3   4   7   10.12    0.75
   3  -4  -7    9.08    0.84
  -3   4   7   10.23    0.74
  -3  -4   7   10.62    0.95
   3  -4  -7   10.55    0.71
   3  -4  -6   34.65    1.75
   3  -4  -6   32.52    1.71
  -3  -4   6   32.92    1.90
   3  -4  -6   30.82    1.48
  -3   4   6   32.86    2.23
   3   4  -6   29.23    2.48
  -3  -4   6   32.69    1.79
   3  -4  -6   33.21    1.74
  -3   4   6   35.66    1.54
  -3   4   6   33.18    1.50
  -3   4   6   33.57    1.58
  -3   4   5    1.25    0.35
  -3  -4   5    1.07    0.32
   3  -4  -5    2.06    0.41
  -3  -4   5    2.38    0.48
   3   4  -5    2.21    0.67
   3  -4  -5    1.57    0.35
  -3  -4   5    1.51    0.41
   3  -4  -5    1.71    0.32
  -3   4   5    1.59    0.29
  -3   4   5    2.28    0.56
  -3   4   5    1.38    0.26
  -3   4   5    1.75    0.33
   3   4  -4    0.12    0.10
  -3   4   4    0.09    0.10
  -3  -4   4   -0.07    0.20
   3  -4  -4    0.17    0.15
   3  -4  -4   -0.03    0.12
  -3  -4   4   -0.06    0.16
  -3   4   4    0.15    0.13
   3  -4  -4    0.10    0.15
   3  -4  -4    0.03    0.09
  -3  -4   4    0.35    0.19
   3   4  -4    0.29    0.27
   3  -4  -4    0.11    0.15
   3  -4  -3   10.72    0.76
   3  -4  -3   10.11    0.72
   3  -4  -3   11.98    0.91
   3  -4  -3   11.22    0.90
  -3  -4   3   10.51    0.94
  -3  -4   3   10.84    1.00
   3  -4  -3   10.79    0.81
  -3   4   3    9.43    1.08
  -3  -4   3   10.60    0.99
   3  -4  -3   10.41    0.87
   3   4  -3   11.22    1.48
   3  -4  -2   21.94    1.13
  -3  -4   2   21.08    1.90
   3  -4  -2   21.89    1.15
   3  -4  -2   23.62    1.33
  -3  -4   2   20.86    1.34
  -3  -4   2   22.98    1.44
   3  -4  -2   22.55    1.22
   3   4  -2   21.29    1.03
   3   4  -2   21.91    1.03
  -3   4   2   24.59    1.74
  -3  -4   2   22.33    1.41
   3  -4  -2   21.01    1.26
   3   4  -2   24.05    2.10
   3   4  -1   18.50    0.99
   3  -4  -1   21.04    1.39
  -3   4   1   19.44    1.53
  -3  -4   1   18.96    1.25
  -3  -4   1   17.31    1.14
   3  -4  -1   18.80    1.05
  -3  -4   1   20.81    1.94
   3  -4  -1   19.47    1.07
   3  -4  -1   21.86    1.25
  -3  -4   1   18.43    1.21
   3   4  -1   18.25    1.80
   3   4  -1   19.24    1.01
  -3  -4   1   18.96    1.28
   3  -4  -1   20.46    1.14
   3   4   0    7.23    1.14
   3   4   0    8.90    0.65
   3   4   0   10.70    0.74
   3   4   0    9.55    0.69
   3  -4   0    9.30    0.85
  -3  -4   0    8.65    0.78
  -3   4   0    9.64    1.05
   3  -4   0   10.15    0.73
   3  -4   0    8.72    0.70
  -3  -4   0    9.48    1.34
   3  -4   0    9.89    0.89
   3  -4   0   10.16    0.69
   3  -4   0   10.81    0.80
  -3  -4   0    9.42    0.80
  -3  -4   0   10.59    0.89
   3   4   0   10.40    0.88
  -3  -4   0    9.29    0.84
   3  -4   0    9.41    0.79
   3   4   1    2.65    0.38
   3   4   1    3.14    0.48
  -3   4  -1    3.23    0.60
   3   4   1    3.36    0.74
   3  -4   1    3.12    0.44
  -3  -4  -1    2.68    0.44
   3  -4   1    3.13    0.40
   3  -4   1    3.76    0.45
  -3  -4  -1    4.18    0.92
   3  -4   1    2.58    0.47
  -3  -4  -1    2.96    0.44
   3  -4   1    2.32    0.32
  -3  -4  -1    3.39    0.44
   3  -4   1    2.81    0.35
  -3  -4  -1    3.33    0.48
  -3  -4  -1    3.57    0.46
   3  -4   1    2.85    0.40
   3   4   1    2.98    0.40
   3   4   1    4.17    0.43
   3   4   1    2.93    0.39
   3   4   1    3.00    0.48
  -3  -4  -1    2.34    0.43
   3   4   1    2.08    0.65
   3   4   2    4.01    0.47
   3   4   2    3.55    0.53
   3   4   2    3.29    0.42
   3   4   2    2.77    0.38
  -3  -4  -2    2.12    0.39
   3   4   2    2.61    0.64
  -3  -4  -2    3.47    0.86
   3  -4   2    2.55    0.41
   3  -4   2    3.42    0.46
   3  -4   2    2.52    0.47
   3  -4   2    4.11    0.47
  -3  -4  -2    2.58    0.45
  -3  -4  -2    4.14    0.55
   3   4   2    3.33    0.44
   3   4   2    3.75    0.42
   3   4   2    3.34    0.51
  -3  -4  -2    3.96    0.58
   3   4   2    2.53    0.66
   3   4   3    0.77    0.22
   3   4   3    1.44    0.36
   3   4   3    1.32    0.30
   3   4   3    1.10    0.30
   3   4   3    1.29    0.28
   3   4   3    1.61    0.30
  -3  -4  -3    1.21    0.31
   3   4   3    0.76    0.36
  -3  -4  -3    1.39    0.58
   3  -4   3    1.13    0.28
   3  -4   3    1.83    0.35
   3  -4   3    1.74    0.40
   3  -4   3    1.33    0.28
  -3  -4  -3    1.28    0.31
  -3  -4  -3    0.77    0.27
  -3  -4  -3    1.47    0.31
  -3  -4  -3    0.93    0.26
   3   4   3    1.93    0.59
   3   4   3    0.67    0.25
  -3  -4  -3    1.20    0.37
   3   4   4   79.00    4.25
  -3  -4  -4   76.77    2.92
   3   4   4   76.11    2.79
   3   4   4   79.78    2.86
   3   4   4   79.17    2.96
   3   4   4   79.76    2.98
   3   4   4   78.34    3.08
   3   4   4   80.25    3.27
   3   4   4   78.73    3.19
   3   4   4   80.84    3.26
   3  -4   4   79.45    2.97
   3  -4   4   80.86    2.83
   3  -4   4   80.20    2.97
   3  -4   4   80.57    3.27
  -3  -4  -4   72.31    2.81
  -3  -4  -4   77.52    3.26
   3   4   4   83.68    2.89
   3   4   4   76.46    2.86
  -3  -4  -4   81.23    3.05
  -3  -4  -4   78.37    3.01
   3   4   5   26.99    1.43
   3   4   5   24.90    1.30
   3   4   5   23.82    1.39
   3   4   5   25.98    1.49
   3   4   5   23.96    1.38
   3   4   5   27.22    1.21
   3   4   5   27.21    1.65
   3   4   5   23.16    1.54
   3   4   5   25.68    1.57
   3   4   5   26.78    1.39
   3   4   5   25.12    1.30
  -3  -4  -5   27.30    1.68
   3  -4   5   26.01    1.44
   3  -4   5   25.00    1.40
   3  -4   5   25.72    1.31
   3  -4   5   25.45    1.60
  -3  -4  -5   27.50    1.70
   3  -4   5   23.89    1.40
  -3  -4  -5   23.92    1.47
  -3  -4  -5   23.39    1.44
   3  -4   6   10.52    0.88
   3   4   6   10.29    0.96
   3   4   6   11.27    0.98
   3   4   6   13.17    1.08
   3   4   6   11.57    0.88
   3   4   6   10.73    0.76
   3   4   6   12.36    0.94
   3   4   6    9.50    0.81
   3   4   6   11.98    0.86
   3   4   6   10.17    0.74
  -3  -4  -6   10.67    0.99
   3   4   6   11.87    0.82
   3  -4   6   10.10    0.83
   3  -4   6    9.65    0.73
   3  -4   6    9.47    0.80
   3  -4   6   10.42    0.95
  -3  -4  -6   11.31    1.04
   3   4   6   11.03    0.86
  -3  -4  -6   12.22    0.99
  -3  -4  -6   10.00    0.90
   3   4   6   10.68    0.79
   3   4   6   11.00    0.80
   3   4   7   43.33    1.86
   3   4   7   40.74    1.86
   3   4   7   44.18    1.92
   3   4   7   45.37    1.88
   3   4   7   45.08    1.86
   3   4   7   43.73    1.67
   3   4   7   41.13    1.87
  -3  -4  -7   44.01    2.07
   3   4   7   44.21    1.79
   3  -4   7   41.73    1.79
   3  -4   7   41.39    1.78
   3  -4   7   40.35    1.88
   3   4   7   40.80    1.73
   3   4   7   39.65    1.71
   3   4   7   43.14    1.83
  -3  -4  -7   40.14    1.95
  -3  -4  -7   39.07    1.92
   3   4   7   41.30    2.02
   3   4   7   44.78    2.07
   3   4   7   43.16    2.00
   3   4   8   21.68    1.08
   3   4   8   23.37    1.14
   3   4   8   21.05    1.10
  -3  -4  -8   22.24    1.22
   3   4   8   21.61    1.21
   3   4   8   23.99    1.12
  -3  -4  -8   21.88    1.23
   3   4   8   21.57    1.11
   3   4   8   22.13    1.06
   3   4   8   22.74    1.07
   3   4   8   23.21    1.12
  -3  -4  -8   22.49    1.26
   3   4   8   21.87    1.14
   3   4   8   21.06    1.11
   3   4   8   22.49    1.15
  -3  -4  -8   21.45    1.28
   3   4   9    0.71    0.16
  -3  -4  -9    0.68    0.20
  -3  -4  -9    0.38    0.13
   3   4   9    0.89    0.18
   3   4   9    0.57    0.15
   3   4   9    0.60    0.12
  -3  -4  -9    0.64    0.18
   3   4   9    0.35    0.13
   3   4  10    3.01    0.23
  -3  -4 -10    3.56    0.28
   3  -5  -9   37.01    1.23
  -3  -5   9   40.34    1.32
  -3  -5   9   36.78    1.28
  -3   5   9   37.45    1.25
   3  -5  -9   41.33    1.40
   3  -5  -8   21.95    1.15
  -3   5   8   24.16    1.04
  -3   5   8   25.09    1.04
  -3   5   8   25.24    1.07
  -3  -5   8   22.66    1.08
  -3  -5   8   23.73    1.09
   3  -5  -8   23.36    1.16
  -3  -5   8   25.12    1.21
   3  -5  -8   25.33    1.31
  -3   5   8   23.34    0.94
  -3   5   8   22.93    0.94
  -3   5   8   24.50    1.03
  -3   5   8   23.20    1.16
  -3   5   8   23.86    1.12
  -3   5   8   23.32    1.13
  -3   5   7    9.90    0.80
  -3   5   7   10.47    0.67
  -3  -5   7   10.35    0.75
  -3  -5   7   10.57    0.75
   3  -5  -7   11.31    0.82
  -3  -5   7   10.81    0.85
  -3   5   7    8.53    0.74
   3  -5  -7   10.32    0.93
  -3   5   7   10.09    0.68
  -3   5   7   10.12    0.66
  -3   5   7   10.10    0.61
  -3   5   7    9.04    0.58
  -3  -5   6    5.95    0.66
   3  -5  -6    6.11    0.79
   3  -5  -6    6.34    0.56
  -3   5   6    6.99    0.56
  -3  -5   6    6.84    0.64
  -3  -5   6    5.67    0.58
  -3   5   6    6.09    0.53
   3  -5  -6    6.23    0.66
  -3   5   6    6.43    0.62
  -3   5   6    5.70    0.66
   3  -5  -5    1.36    0.25
  -3  -5   5    1.44    0.30
  -3  -5   5    1.13    0.27
  -3  -5   5    1.65    0.38
   3  -5  -5    1.16    0.23
  -3  -5   5    1.33    0.33
  -3  -5   5    1.01    0.33
   3  -5  -5    1.06    0.26
   3  -5  -5    0.99    0.28
  -3   5   5    1.42    0.27
  -3   5   5    1.63    0.38
   3  -5  -5    1.30    0.33
   3  -5  -4   14.04    1.05
   3   5  -4   14.79    0.86
  -3   5   4   14.91    1.14
   3  -5  -4   14.35    0.88
   3  -5  -4   14.56    0.89
  -3  -5   4   16.17    1.21
   3  -5  -4   13.81    0.97
  -3   5   4   14.06    1.38
   3  -5  -4   15.43    1.10
   3  -5  -4   13.01    1.22
   3   5  -4   12.79    1.56
   3  -5  -3    8.15    0.67
   3  -5  -3    7.49    0.66
   3  -5  -3    8.98    0.82
  -3  -5   3    7.79    0.83
  -3  -5   3    6.89    0.66
   3  -5  -3    9.49    0.78
  -3   5   3    8.80    1.08
   3  -5  -3    7.75    0.92
   3   5  -3    7.73    1.23
   3  -5  -3    6.90    0.72
   3  -5  -2    5.13    0.54
   3  -5  -2    5.35    0.56
  -3  -5   2    5.87    0.71
  -3  -5   2    4.13    0.60
  -3  -5   2    5.11    0.63
   3  -5  -2    4.44    0.55
   3   5  -2    4.82    0.46
  -3   5   2    5.32    0.85
   3  -5  -2    5.04    0.73
   3   5  -2    5.11    0.97
   3  -5  -2    4.45    0.59
   3   5  -1   58.17    2.26
   3  -5  -1   63.14    2.40
   3  -5  -1   64.73    2.45
  -3  -5   1   65.43    2.77
  -3  -5   1   60.31    2.60
  -3  -5   1   65.55    2.70
   3  -5  -1   63.90    2.51
  -3  -5   1   68.65    2.78
   3   5  -1   63.53    2.32
  -3   5   1   65.16    3.27
   3  -5  -1   59.40    2.79
   3   5  -1   68.24    3.87
   3  -5  -1   64.30    2.61
  -3   5   0    6.67    0.94
   3   5   0    6.96    1.19
   3   5   0    7.73    0.67
   3   5   0    7.23    0.66
   3  -5   0    6.77    0.64
   3  -5   0    8.29    0.71
  -3  -5   0    9.34    1.34
  -3  -5   0    6.35    0.69
  -3  -5   0    8.23    0.82
   3  -5   0    6.17    0.67
  -3  -5   0    6.49    0.71
  -3  -5   0    7.31    0.81
   3  -5   0    7.24    0.69
  -3  -5   0    7.57    0.65
   3  -5   0    8.81    0.86
   3   5   0    7.30    1.18
   3   5   1   32.80    1.48
   3   5   1   34.89    1.63
   3   5   1   37.58    1.60
   3   5   1   37.95    2.72
  -3  -5  -1   33.63    1.74
  -3  -5  -1   34.31    2.81
   3  -5   1   36.28    1.66
   3  -5   1   34.88    1.61
  -3  -5  -1   32.23    1.72
  -3  -5  -1   34.64    1.67
   3  -5   1   34.76    1.77
  -3  -5  -1   36.60    1.74
   3  -5   1   33.35    1.61
  -3  -5  -1   36.92    1.94
   3  -5   1   33.62    1.70
  -3  -5  -1   32.49    1.77
   3   5   1   36.75    1.68
   3   5   1   33.18    2.58
   3   5   2   40.56    1.81
   3   5   2   40.35    1.73
   3   5   2   36.25    1.90
   3   5   2   43.14    1.83
   3   5   2   39.27    2.65
  -3  -5  -2   39.72    1.99
  -3  -5  -2   42.20    3.16
  -3  -5  -2   41.33    1.84
   3  -5   2   39.77    1.95
  -3  -5  -2   40.29    1.75
  -3  -5  -2   39.81    1.88
  -3  -5  -2   38.57    1.75
  -3  -5  -2   41.59    2.04
   3  -5   2   39.60    1.73
  -3  -5  -2   38.77    1.93
   3   5   2   40.45    1.82
   3   5   2   41.50    2.86
   3   5   3   15.20    0.93
   3   5   3   15.14    1.01
   3   5   3   14.51    1.42
   3   5   3   14.57    0.99
   3   5   3   13.37    0.92
   3   5   3   16.23    1.02
   3   5   3   14.54    1.05
  -3  -5  -3   15.72    1.18
   3  -5   3   14.95    0.97
   3  -5   3   12.83    1.03
  -3  -5  -3   12.97    1.02
  -3  -5  -3   16.68    1.12
   3   5   3   14.35    1.04
   3   5   3   12.24    0.97
   3   5   3   13.82    1.01
  -3  -5  -3   12.77    1.00
   3   5   3   14.50    1.60
   3   5   4    2.31    0.34
   3   5   4    1.46    0.31
   3   5   4    1.52    0.34
   3   5   4    1.49    0.31
   3   5   4    2.66    0.42
   3   5   4    2.04    0.37
   3   5   4    2.40    0.36
  -3  -5  -4    2.60    0.47
   3  -5   4    1.71    0.34
   3  -5   4    1.92    0.36
   3  -5   4    1.63    0.36
   3  -5   4    1.79    0.32
  -3  -5  -4    2.00    0.40
  -3  -5  -4    1.95    0.35
   3   5   4    1.73    0.35
   3   5   4    1.88    0.37
  -3  -5  -4    1.48    0.34
  -3  -5  -4    1.37    0.31
  -3  -5  -5   13.56    0.97
  -3  -5  -5   13.74    1.06
   3   5   5   13.40    0.93
   3   5   5   14.54    0.97
   3   5   5   14.13    0.89
   3   5   5   14.27    0.92
   3  -5   5   14.16    0.96
   3  -5   5   14.24    0.96
   3  -5   5   14.71    0.88
   3  -5   5   15.14    1.05
  -3  -5  -5   13.50    1.04
  -3  -5  -5   15.32    1.04
   3   5   5   12.71    0.96
   3   5   5   13.52    0.97
   3   5   5   13.96    0.96
   3   5   5   14.58    0.97
   3   5   5   14.82    0.94
   3   5   5   14.66    0.92
   3   5   6   16.25    0.96
   3   5   6   13.95    0.88
   3   5   6   15.64    0.92
   3  -5   6   15.00    0.92
   3   5   6   15.07    0.91
   3   5   6   15.49    0.86
   3  -5   6   13.99    0.95
  -3  -5  -6   14.44    0.80
  -3  -5  -6   16.25    1.07
  -3  -5  -6   14.43    0.88
   3   5   6   14.94    0.88
   3   5   6   14.59    0.87
   3   5   6   16.32    0.94
   3   5   6   15.52    0.87
   3   5   6   13.94    0.93
   3   5   6   12.92    0.86
   3   5   6   14.71    0.96
  -3  -5  -6   16.71    1.09
  -3  -5  -6   14.33    0.95
  -3  -5  -7   48.95    1.94
  -3  -5  -7   48.10    1.88
   3   5   7   46.26    1.69
   3   5   7   46.71    1.73
   3   5   7   47.43    1.71
   3   5   7   46.78    1.71
  -3  -5  -7   48.18    1.94
   3   5   7   44.47    1.70
   3   5   7   50.78    1.81
   3  -5   7   46.34    1.82
   3   5   7   52.16    1.83
   3   5   8    1.58    0.16
   3   5   8    1.85    0.18
   3   5   8    2.17    0.22
   3   5   8    2.28    0.26
   3   5   8    2.46    0.26
  -3  -5  -8    2.50    0.29
  -3  -5  -8    2.25    0.28
  -3  -5  -8    2.84    0.30
   3  -6  -7    4.01    0.35
  -3   6   7    3.88    0.30
  -3   6   7    3.36    0.27
  -3   6   7    3.08    0.24
  -3  -6   7    3.69    0.33
  -3  -6   7    3.34    0.32
   3  -6  -7    3.82    0.32
  -3   6   6    7.27    0.58
   3  -6  -6    8.35    0.70
  -3   6   6    7.72    0.51
  -3   6   6    8.64    0.57
  -3   6   6    8.31    0.48
  -3   6   6    8.19    0.59
   3  -6  -6    9.08    0.63
  -3  -6   5    0.27    0.17
   3  -6  -5    0.50    0.13
  -3  -6   5    0.49    0.19
  -3  -6   5    0.43    0.19
  -3   6   5    0.54    0.20
  -3   6   5    0.48    0.17
  -3   6   5    0.41    0.12
  -3   6   5    0.47    0.17
   3  -6  -5    0.49    0.17
   3  -6  -5    0.57    0.13
   3  -6  -4   -0.03    0.08
  -3  -6   4    0.08    0.14
  -3  -6   4    0.18    0.16
  -3  -6   4    0.05    0.14
   3  -6  -4    0.11    0.13
   3  -6  -4    0.23    0.19
   3  -6  -4    0.16    0.11
  -3   6   4    0.12    0.12
   3  -6  -4    0.08    0.13
  -3   6   4    0.04    0.13
  -3  -6   3    2.96    0.48
  -3  -6   3    2.96    0.45
   3  -6  -3    3.39    0.54
   3   6  -3    3.07    0.35
  -3  -6   3    3.25    0.47
   3  -6  -3    3.24    0.42
  -3  -6   3    3.77    0.51
  -3   6   3    2.36    0.40
   3  -6  -3    2.38    0.38
   3  -6  -3    3.51    0.39
   3  -6  -3    3.45    0.39
  -3  -6   2    4.45    0.54
   3  -6  -2    4.70    0.51
  -3  -6   2    4.49    0.58
   3   6  -2    4.33    0.46
  -3   6   2    3.77    0.51
   3  -6  -2    4.32    0.45
   3  -6  -2    4.30    0.47
  -3  -6   2    4.22    0.54
  -3  -6   2    4.17    0.55
   3  -6  -2    3.55    0.54
   3   6  -1    6.61    0.52
   3  -6  -1    6.93    0.62
  -3  -6   1    6.72    0.66
  -3  -6   1    6.86    0.67
  -3  -6   1    6.24    0.67
  -3  -6   1    6.78    0.66
   3  -6  -1    7.30    0.61
   3  -6  -1    6.47    0.57
   3   6  -1    5.54    0.48
   3  -6  -1    6.28    0.68
  -3  -6   0    1.43    0.34
  -3  -6   0    1.31    0.32
   3  -6   0    1.09    0.26
  -3  -6   0    1.23    0.27
   3  -6   0    1.23    0.26
   3   6   0    1.08    0.23
   3   6   0    1.66    0.27
  -3  -6   0    1.46    0.34
  -3  -6   0    1.23    0.29
  -3  -6  -1    1.18    0.25
  -3  -6  -1    0.89    0.24
  -3  -6  -1    0.48    0.18
  -3  -6  -1    0.66    0.24
   3   6   1    0.52    0.19
  -3  -6  -1    1.09    0.29
   3   6   1    0.96    0.23
   3   6   1    0.69    0.20
   3  -6   2    0.46    0.18
  -3  -6  -2    0.58    0.22
   3   6   2    0.62    0.17
   3   6   2    0.71    0.20
  -3  -6  -2    0.70    0.25
   3   6   2    0.70    0.19
   3   6   2    0.59    0.18
   3   6   3    0.07    0.09
   3   6   3    0.06    0.11
   3   6   3    0.03    0.08
  -3  -6  -3    0.13    0.14
  -3  -6  -3    0.04    0.11
   3   6   3    0.14    0.13
   3   6   3    0.15    0.11
   3   6   3    0.03    0.09
   3   6   3    0.03    0.09
   3  -6   3    0.13    0.13
   3  -6   4   27.22    1.20
   3   6   4   29.15    1.25
   3   6   4   28.11    1.25
  -3  -6  -4   28.32    1.33
  -3  -6  -4   28.71    1.37
  -3  -6  -4   29.28    1.35
   3   6   4   27.28    1.23
   3   6   4   25.43    1.12
   3   6   4   30.00    1.23
  -3  -6  -4   29.66    1.37
   3   6   5    6.23    0.46
   3   6   5    5.84    0.45
   3   6   5    6.15    0.47
  -3  -6  -5    5.88    0.45
  -3  -6  -5    5.91    0.48
  -3  -6  -5    5.78    0.50
   3   6   5    6.33    0.49
   3   6   5    5.73    0.45
   3   6   5    5.46    0.43
   3   6   5    5.43    0.47
   3   6   5    5.17    0.44
   3   6   5    6.07    0.46
  -3  -6  -5    5.95    0.52
   3   6   5    6.21    0.49
   3   6   6    3.48    0.30
   3   6   6    4.02    0.32
   3   6   6    3.34    0.26
  -3  -6  -6    4.52    0.38
   3   6   6    4.30    0.34
   3   6   6    4.13    0.34
  -3  -6  -6    4.17    0.38
   3   6   6    4.42    0.35
   3   6   7   11.03    0.48
   3   6   7   12.39    0.51
  -3  -6  -7   12.29    0.51
  -3  -6  -7   12.95    0.52
   3   6   7   14.25    0.53
   3   6   7   13.70    0.53
  -3  -7   4    4.62    0.33
  -3  -7   4    4.50    0.32
  -3  -7   4    4.42    0.33
  -3   7   4    4.09    0.26
  -3  -7   3    5.07    0.40
  -3  -7   3    4.86    0.37
  -3   7   3    3.88    0.28
   3  -7  -3    4.44    0.31
  -3  -7   3    5.01    0.38
  -3   7   2    0.92    0.19
   3  -7  -2    0.72    0.15
  -3  -7   2    0.76    0.16
  -3  -7   2    0.97    0.20
  -3  -7   2    1.17    0.20
  -3  -7   2    0.89    0.20
   3  -7  -1   17.45    0.79
  -3  -7   1   15.66    0.81
  -3  -7   1   16.22    0.78
   3   7  -1   15.83    0.75
   3   7   0    1.12    0.18
   3  -7   0    1.58    0.23
   3   7   0    1.51    0.22
  -3  -7   0    1.62    0.24
   3   7   1    9.92    0.53
  -3  -7  -1   11.14    0.65
   3   7   2    7.75    0.41
   3  -7   2    8.92    0.50
  -3  -7  -2    9.38    0.56
   3   7   3    4.87    0.33
  -3  -7  -3    5.46    0.37
   3   7   4    0.41    0.08
   3   7   4    0.41    0.08
  -3  -7  -4    0.71    0.10
  -3  -7  -4    0.75    0.10
  -4   0  12   27.17    1.09
   4   0 -12   29.21    1.17
   4   0 -12   30.30    1.18
   4   0 -12   28.50    1.12
  -4   0  11    1.01    0.24
  -4   0  11    1.11    0.23
  -4   0  11    1.11    0.21
  -4   0  11    1.22    0.22
   4   0 -11    1.47    0.29
   4   0 -11    1.19    0.26
  -4   0  11    0.95    0.21
  -4   0  10    8.73    0.68
  -4   0  10    7.63    0.69
  -4   0  10    7.59    0.70
  -4   0  10    8.33    0.69
  -4   0  10    8.59    0.67
  -4   0   9   55.68    2.33
  -4   0   9   54.01    2.25
  -4   0   9   57.27    2.34
  -4   0   9   52.57    2.27
  -4   0   9   55.33    2.20
  -4   0   9   55.67    2.20
  -4   0   9   55.35    2.79
   4   0  -9   54.74    2.17
   4   0  -8   13.94    0.99
   4   0  -8   12.73    1.62
  -4   0   8   15.76    1.11
  -4   0   8   16.49    1.12
  -4   0   8   15.52    0.99
  -4   0   8   15.71    1.00
  -4   0   8   15.03    1.04
  -4   0   8   15.76    1.39
  -4   0   7   95.38    3.31
  -4   0   7   90.36    3.27
  -4   0   7   92.40    3.26
   4   0  -7   92.25    3.24
   4   0  -7   92.56    4.67
  -4   0   7   91.89    3.33
  -4   0   7   89.47    3.09
  -4   0   7   92.65    3.84
  -4   0   7   91.83    3.27
  -4   0   7   91.53    3.26
  -4   0   7   94.26    3.13
  -4   0   7   87.38    5.09
  -4   0   6    0.16    0.40
  -4   0   6    0.07    0.18
   4   0  -6    0.25    0.28
  -4   0   6    0.17    0.14
  -4   0   6    0.04    0.12
  -4   0   6    0.36    0.17
  -4   0   6    0.17    0.14
  -4   0   6    0.08    0.13
  -4   0   6    0.04    0.12
  -4   0   6    0.78    0.23
   4   0  -6    0.42    0.19
  -4   0   5   73.03    3.30
   4   0  -5   75.13    3.67
  -4   0   5   68.58    2.93
  -4   0   4    5.13    0.72
   4   0  -4    4.67    0.80
   4   0  -4    4.18    0.44
  -4   0   4    4.61    0.98
  -4   0   4    5.31    0.65
  -4   0   3   34.00    1.65
  -4   0   3   38.65    1.84
   4   0  -3   32.91    1.80
   4   0  -3   36.81    2.21
  -4   0   3   33.33    2.35
   4   0  -3   33.65    1.35
   4   0  -3   33.87    1.38
  -4   0   2   63.17    2.47
   4   0  -2   64.81    2.69
   4   0  -2   69.38    3.21
  -4   0   2   63.39    3.29
   4   0  -2   67.53    2.19
   4   0  -2   70.15    2.22
   4   0  -2   66.20    2.19
   4   0  -1   23.20    1.34
   4   0  -1   19.84    0.92
   4   0  -1   21.90    0.96
   4   0  -1   20.39    0.94
   4   0  -1   20.72    0.91
  -4   0   1   20.57    1.67
  -4   0   0   85.10    3.78
   4   0   0   90.05    3.26
   4   0   0   89.49    2.68
   4   0   0   88.05    2.68
   4   0   0   89.18    2.70
   4   0   0   85.00    2.67
   4   0   0   83.88    3.96
   4   0   0   78.76    3.85
  -4   0  -1  158.51    5.74
   4   0   1  161.36    5.12
   4   0   1  154.71    4.36
   4   0   1  148.54    4.33
   4   0   1  156.99    4.37
   4   0   1  147.72    4.37
   4   0   1  156.07    5.97
   4   0   1  154.49    5.94
  -4   0  -2  132.77    5.19
   4   0   2  127.38    4.51
   4   0   2  129.23    3.74
   4   0   2  123.49    3.69
   4   0   2  123.63    3.69
   4   0   2  125.64    3.69
   4   0   2  128.41    3.76
   4   0   2  129.64    5.39
   4   0   2  131.42    5.39
   4   0   2  121.42    3.73
  -4   0  -3  252.05    8.26
  -4   0  -3  267.14    8.98
   4   0   3  248.86    7.09
   4   0   3  265.90    7.05
   4   0   3  261.08    9.17
   4   0   3  264.45    9.19
   4   0   3  244.63    7.11
   4   0   3  262.28    7.11
   4   0   3  255.15    8.08
   4   0   3  261.53    7.02
   4   0   3  252.25    7.01
   4   0   3  257.77    7.01
   4   0   4    1.71    0.29
   4   0   4    1.79    0.28
   4   0   4    1.76    0.61
  -4   0  -4    1.31    0.41
   4   0   4    1.46    0.63
   4   0   4    1.45    0.28
   4   0   4    1.32    0.25
   4   0   4    2.90    0.38
   4   0   4    2.14    0.33
   4   0   5   10.28    0.77
   4   0   5   12.09    0.95
   4   0   5   10.98    1.00
   4   0   5   11.40    0.90
   4   0   5   11.13    0.72
   4   0   5   10.64    0.71
  -4   0  -5   10.43    0.90
   4   0   5   11.88    0.84
   4   0   5   10.55    0.76
   4   0   5   12.37    0.80
   4   0   5   12.31    1.65
   4   0   5    9.33    1.43
   4   0   5   11.67    0.85
   4   0   6  105.48    3.48
   4   0   6   97.17    3.27
   4   0   6   99.37    3.47
   4   0   6   98.22    3.38
   4   0   6  101.31    3.22
   4   0   6   95.84    3.16
   4   0   6  105.89    3.96
  -4   0  -6   94.34    3.57
   4   0   6  102.70    3.43
   4   0   6   97.14    5.27
   4   0   6   99.92    5.39
   4   0   6  101.47    3.53
   4   0   6   99.95    3.59
   4   0   6   95.10    3.56
   4   0   6  101.65    3.61
   4   0   7  232.12    7.32
   4   0   7  229.35    6.77
   4   0   7  221.06    6.86
   4   0   7  223.74    6.87
   4   0   7  226.79    6.95
   4   0   7  243.47    6.89
   4   0   7  238.85    6.90
   4   0   7  230.39    6.86
   4   0   7  225.94    6.78
   4   0   7  231.82    6.96
   4   0   8    5.37    0.60
   4   0   8    4.30    0.63
   4   0   8    5.11    0.61
   4   0   8    4.42    0.53
   4   0   8    4.31    0.54
   4   0   8    4.22    0.53
   4   0   8    4.79    0.59
   4   0   8    3.97    0.52
   4   0   8    5.14    0.59
   4   0   9   61.18    2.37
   4   0   9   61.76    2.38
   4   0   9   60.95    2.33
   4   0   9   59.25    2.38
   4   0   9   64.62    2.66
   4   0   9   61.11    2.46
   4   0   9   66.50    2.37
   4   0   9   64.31    2.43
   4   0  10    1.31    0.24
   4   0  10    1.45    0.30
  -4   0 -10    0.90    0.23
  -4   0 -10    0.96    0.23
   4   0  10    1.62    0.27
   4   0  10    1.20    0.24
   4   0  11    5.60    0.42
  -4  -1  12    6.56    0.42
   4  -1 -12    6.35    0.43
   4   1 -12    5.55    0.38
   4  -1 -12    5.78    0.41
   4   1 -12    5.61    0.39
   4  -1 -12    5.36    0.39
   4  -1 -11    0.22    0.15
   4   1 -11    0.18    0.15
   4   1 -11    0.54    0.19
   4  -1 -11    0.29    0.15
  -4   1  11    0.15    0.09
  -4   1  11    0.06    0.09
  -4   1  11    0.09    0.12
  -4  -1  11    0.09    0.13
  -4   1  11    0.09    0.10
  -4  -1  10    4.41    0.49
  -4   1  10    3.99    0.42
  -4   1  10    3.88    0.45
   4  -1 -10    3.96    0.46
  -4  -1  10    3.87    0.52
  -4  -1  10    3.85    0.46
  -4   1  10    4.07    0.43
  -4   1   9    2.50    0.40
  -4  -1   9    3.19    0.45
  -4  -1   9    1.96    0.38
  -4   1   9    2.39    0.39
  -4  -1   9    2.45    0.39
  -4  -1   9    1.86    0.35
  -4   1   9    2.73    0.37
  -4   1   9    2.21    0.38
  -4  -1   9    2.36    0.42
  -4   1   9    2.52    0.41
  -4   1   9    2.65    0.41
  -4   1   9    2.52    0.36
  -4  -1   9    2.39    0.41
  -4   1   9    2.44    0.39
  -4   1   9    2.28    0.52
  -4  -1   9    2.96    0.57
   4  -1  -9    2.42    0.42
  -4   1   8   47.48    2.06
  -4  -1   8   48.85    2.17
  -4  -1   8   48.10    2.18
  -4  -1   8   50.17    2.11
  -4   1   8   48.70    2.08
  -4   1   8   46.66    2.06
   4   1  -8   47.99    3.27
   4  -1  -8   42.38    3.04
  -4  -1   8   42.37    2.03
   4  -1  -8   46.98    2.13
  -4  -1   8   48.52    2.22
  -4   1   8   50.76    2.11
  -4  -1   8   52.42    2.13
  -4   1   8   45.34    1.88
  -4   1   8   46.10    2.03
  -4   1   8   44.82    2.02
  -4   1   8   50.01    2.12
  -4   1   8   46.34    1.90
  -4  -1   8   50.58    2.10
  -4   1   8   44.71    1.90
  -4   1   8   46.47    3.64
  -4  -1   8   44.28    3.52
  -4   1   8   50.61    2.61
  -4  -1   8   44.21    2.46
  -4  -1   7   28.94    1.54
  -4   1   7   26.53    1.41
  -4   1   7   27.37    1.42
  -4  -1   7   27.97    1.46
  -4  -1   7   27.92    1.52
   4   1  -7   31.94    2.50
   4  -1  -7   25.09    2.19
  -4  -1   7   27.76    1.55
   4  -1  -7   30.02    1.55
  -4  -1   7   27.91    1.56
  -4   1   7   27.73    1.43
  -4   1   7   27.38    2.06
  -4  -1   7   26.01    1.39
  -4   1   7   27.95    1.42
  -4   1   7   26.19    1.38
  -4   1   7   27.57    1.42
  -4   1   7   27.11    1.40
  -4  -1   7   28.31    1.44
  -4   1   7   23.61    1.30
  -4   1   7   23.81    2.49
  -4  -1   7   30.64    2.76
  -4  -1   7   28.41    1.82
  -4   1   7   27.67    1.82
  -4   1   6  312.76    8.88
  -4   1   6  325.57    8.95
  -4   1   6  308.01    8.88
  -4  -1   6  323.38    9.00
  -4   1   6  308.36    8.87
  -4   1   6  320.01    8.84
  -4  -1   6  318.55    8.89
   4   1  -6  337.05   10.86
   4  -1  -6  315.74   10.59
  -4  -1   6  327.90    9.24
   4  -1  -6  327.84    9.11
  -4  -1   6  340.52    9.21
  -4   1   6  323.93   10.04
  -4  -1   6  323.75    8.89
  -4   1   6  328.42    9.64
  -4  -1   6  323.56    9.61
  -4   1   6  314.50   11.32
  -4  -1   6  308.12   11.25
  -4  -1   6  320.17    9.10
   4  -1  -6  310.76    8.92
  -4   1   6  315.15    8.87
  -4   1   6  323.34    8.84
  -4   1   5   20.60    1.12
   4   1  -5   19.83    1.79
   4  -1  -5   21.24    1.81
   4  -1  -5   23.34    1.26
  -4  -1   5   21.71    1.25
   4  -1  -5   21.14    1.20
  -4   1   5   18.55    1.45
  -4   1   5   21.39    1.15
  -4   1   5   21.62    1.12
  -4   1   5   21.83    1.12
  -4  -1   5   23.11    1.22
  -4   1   5   20.61    1.09
  -4   1   5   22.96    1.46
  -4  -1   5   21.71    1.41
   4   1  -4    1.72    0.52
   4  -1  -4    2.15    0.54
  -4   1   4    1.72    0.39
  -4  -1   4    2.91    0.72
  -4   1   4    1.76    0.37
  -4  -1   4    2.68    0.45
  -4   1   4    2.01    0.61
   4  -1  -4    2.05    0.35
   4  -1  -4    2.04    0.34
   4   1  -4    1.64    0.24
   4   1  -3  129.70    5.08
   4  -1  -3  139.79    5.12
  -4  -1   3  128.21    4.23
  -4   1   3  125.20    4.23
   4  -1  -3  121.76    3.95
   4  -1  -3  130.68    4.07
   4   1  -3  134.78    3.72
   4   1  -3  126.50    3.72
   4   1  -3  136.37    3.78
   4  -1  -3  125.45    4.01
   4   1  -3  134.34    4.89
  -4   1   3  128.12    4.28
  -4   1   3  118.82    5.29
  -4  -1   3  134.11    5.46
  -4  -1   2  846.35   23.59
  -4   1   2  819.48   23.55
   4   1  -2  897.16   23.49
   4  -1  -2  877.84   23.38
   4   1  -2  868.49   21.75
   4  -1  -2  825.00   21.96
   4   1  -2  858.64   21.75
   4  -1  -2  841.91   22.04
   4   1  -2  885.61   21.73
   4  -1  -2  806.47   21.90
   4   1  -2  876.99   21.66
  -4   1   2  844.89   22.13
   4   1  -2  867.31   23.07
   4  -1  -2  842.83   21.89
  -4  -1   2  861.47   22.23
  -4   1   2  834.23   22.22
   4   1  -1   10.21    0.57
  -4  -1   1   10.22    1.14
  -4   1   1    9.05    1.09
   4   1  -1    9.54    0.58
   4   1  -1    9.59    0.57
   4  -1  -1   10.06    0.72
   4  -1  -1   10.35    0.68
   4   1  -1   10.49    1.04
   4  -1  -1    9.76    0.59
  -4   1   1    9.93    0.65
   4  -1  -1    8.89    0.62
   4   1  -1   10.26    0.56
   4   1   0   72.16    2.25
   4   1   0   74.95    2.28
   4   1   0   73.72    3.55
   4  -1   0   72.02    3.51
   4   1   0   74.26    3.59
   4  -1   0   72.48    3.54
  -4  -1   0   73.77    3.41
  -4   1   0   68.80    3.33
   4   1   0   72.81    2.30
   4  -1   0   71.80    2.43
   4  -1   0   67.67    2.33
   4   1   0   79.05    3.26
   4   1   0   73.93    2.26
   4  -1   0   74.22    2.42
   4  -1   0   70.03    2.41
   4   1   1  117.49    3.43
   4   1   1  117.31    3.43
   4   1   1  124.41    5.15
   4  -1   1  116.92    5.03
   4   1   1  116.01    4.95
   4  -1   1  112.65    4.93
  -4  -1  -1  114.20    4.71
  -4   1  -1  122.06    4.81
   4   1   1  115.98    3.45
   4   1   1  121.92    3.44
   4  -1   1  116.19    3.67
   4  -1   1  115.42    3.55
   4  -1   1  108.50    3.49
   4   1   1  122.18    4.54
   4  -1   1  113.49    3.55
   4   1   1  114.48    3.38
   4   1   1  116.99    3.41
   4   1   2   67.73    3.08
   4   1   2   61.05    2.02
   4   1   2   61.17    2.06
   4   1   2   63.75    3.43
   4  -1   2   65.07    3.47
   4   1   2   60.08    3.33
   4  -1   2   62.20    3.40
   4   1   2   57.75    1.99
  -4  -1  -2   56.87    3.13
  -4   1  -2   62.25    3.24
  -4  -1  -2   65.98    3.30
   4  -1   2   57.53    2.11
   4   1   2   61.36    2.00
   4  -1   2   56.66    2.17
   4  -1   2   59.64    2.08
   4  -1   2   60.36    2.16
   4   1   2   63.11    2.04
   4  -1   2   57.80    2.14
   4   1   3   45.35    2.57
  -4  -1  -3   45.46    2.85
  -4   1  -3   45.58    2.85
   4   1   3   43.32    1.68
   4   1   3   46.62    1.65
   4  -1   3   42.64    1.74
   4   1   3   42.62    2.89
   4  -1   3   47.49    3.02
   4   1   3   45.66    2.95
   4  -1   3   44.59    2.93
   4   1   3   42.52    1.65
  -4  -1  -3   44.46    2.75
   4  -1   3   40.41    1.73
   4   1   3   47.92    1.70
   4   1   3   44.47    1.64
   4  -1   3   44.37    1.77
   4  -1   3   43.43    1.73
   4   1   3   44.48    1.67
   4   1   3   43.28    1.57
   4  -1   3   41.69    1.74
   4  -1   3   41.29    1.65
   4   1   4   88.11    2.86
   4   1   4   86.57    2.78
   4  -1   4   83.11    2.91
   4  -1   4   83.30    2.91
   4   1   4   85.61    4.48
   4  -1   4   86.70    4.52
   4   1   4   81.13    4.44
   4  -1   4   87.82    4.56
   4   1   4   84.39    2.86
  -4  -1  -4   87.08    4.18
   4   1   4   83.60    3.96
   4  -1   4   81.79    2.89
   4   1   4   89.73    2.78
   4   1   4   86.65    2.88
   4  -1   4   84.45    3.33
   4  -1   4   84.05    2.78
   4  -1   4   81.06    2.83
   4   1   4   85.51    2.68
   4   1   4   86.01    2.80
  -4  -1  -4   86.42    4.43
  -4   1  -4   84.71    4.46
   4   1   5    5.68    0.54
   4   1   5    5.01    0.49
   4  -1   5    6.04    0.54
   4  -1   5    5.64    0.56
   4   1   5    5.91    0.79
   4  -1   5    5.00    0.58
   4  -1   5    4.58    0.55
   4   1   5    4.73    0.54
   4  -1   5    5.59    0.61
   4   1   5    4.80    0.51
   4  -1   5    4.84    0.57
   4  -1   5    5.17    0.56
   4   1   5    4.67    0.68
   4   1   5    6.28    0.68
   4   1   5    4.64    1.11
   4  -1   5    5.76    1.19
   4   1   5    3.56    0.97
   4  -1   5    5.17    1.16
   4   1   5    4.95    0.56
   4  -1   5    6.39    0.66
  -4  -1  -5    4.94    0.96
   4  -1   5    5.34    0.61
   4  -1   5    4.89    0.68
  -4  -1  -5    6.24    0.82
  -4  -1  -5    4.43    0.64
   4  -1   5    4.69    0.55
   4  -1   5    5.24    0.65
   4   1   5    4.21    0.68
  -4  -1  -5    5.13    0.71
   4   1   5    5.74    0.81
   4  -1   6    2.53    0.38
   4  -1   6    2.55    0.41
   4   1   6    2.43    0.35
   4  -1   6    2.90    0.42
   4  -1   6    2.66    0.39
   4   1   6    2.12    0.41
   4   1   6    2.64    0.37
   4   1   6    1.85    0.30
   4   1   6    2.14    0.48
   4  -1   6    2.56    0.78
   4   1   6    4.32    0.99
   4   1   6    2.24    0.39
   4  -1   6    2.49    0.43
   4  -1   6    1.90    0.69
   4   1   6    2.40    0.83
   4   1   6    2.02    0.43
   4   1   6    2.36    0.47
   4  -1   6    2.89    0.48
   4  -1   6    2.55    0.42
   4   1   6    1.34    0.39
   4  -1   6    3.17    0.57
  -4  -1  -6    2.92    0.53
   4  -1   6    2.69    0.40
   4   1   6    2.82    0.36
   4  -1   6    1.95    0.36
   4   1   7  103.51    3.65
   4  -1   7  104.49    3.54
   4  -1   7   98.33    3.48
   4   1   7   98.60    3.66
   4   1   7  100.31    3.58
   4   1   7  107.57    3.59
   4  -1   7  108.48    3.69
   4   1   7  102.70    3.33
   4   1   7  100.89    3.85
   4   1   7  104.15    3.86
   4   1   7  104.28    3.87
   4  -1   7  105.46    3.64
   4  -1   7  102.35    3.66
   4   1   7  106.27    3.88
   4  -1   7  106.38    4.08
  -4  -1  -7  102.88    3.87
   4  -1   7  107.04    3.55
   4  -1   7   98.55    3.65
   4   1   7  102.38    3.34
   4   1   7  102.38    3.27
   4  -1   7  103.73    3.54
   4   1   7  108.02    3.59
   4  -1   8   10.28    0.85
   4  -1   8    9.46    0.78
  -4  -1  -8   10.27    0.88
   4   1   8   10.86    0.93
   4  -1   8    9.32    0.94
   4   1   8    9.53    0.88
   4   1   8   10.10    0.90
   4   1   8    9.95    0.88
   4  -1   8    9.43    0.80
   4   1   8   10.73    0.83
   4  -1   8    9.96    0.80
   4  -1   8   10.63    0.87
   4   1   8    9.06    0.78
   4   1   8    9.62    0.83
   4   1   8    9.96    0.80
   4  -1   8    9.58    0.78
   4  -1   8    9.36    0.76
   4   1   8    9.85    0.84
   4   1   8   10.45    0.83
   4   1   9    1.19    0.25
   4   1   9    1.46    0.34
   4  -1   9    1.32    0.30
  -4  -1  -9    0.76    0.21
  -4  -1  -9    1.03    0.31
   4  -1   9    1.12    0.26
   4  -1   9    1.04    0.26
   4   1   9    0.99    0.25
   4   1   9    1.03    0.24
   4   1   9    0.81    0.24
   4   1   9    1.25    0.28
   4   1   9    1.33    0.29
   4   1   9    1.55    0.31
   4  -1  10   19.88    0.97
   4   1  10   19.13    0.93
   4   1  10   19.74    0.96
  -4  -1 -10   18.83    1.06
  -4   1 -10   17.32    0.88
   4   1  10   19.48    0.99
   4   1  10   20.23    1.02
  -4   1 -10   19.41    0.90
  -4  -1 -10   19.86    1.07
   4  -1  10   17.98    1.00
   4   1  10   20.23    1.05
  -4  -1 -11   17.31    0.71
   4   1  11   20.30    0.80
   4   1  11   20.01    0.85
  -4  -1 -11   17.51    0.72
  -4  -2  11    0.71    0.18
  -4   2  11    0.57    0.15
  -4   2  11    0.81    0.18
  -4   2  11    0.80    0.18
   4   2 -11    0.75    0.17
   4   2 -11    0.43    0.14
   4  -2 -11    0.62    0.16
   4  -2 -10    6.27    0.60
   4   2 -10    6.49    0.60
   4   2 -10    7.18    0.63
   4  -2 -10    7.50    0.65
   4  -2 -10    6.29    0.60
  -4   2  10    6.10    0.46
   4   2 -10    6.47    0.55
  -4  -2  10    6.96    0.67
  -4   2  10    5.91    0.65
  -4   2  10    6.01    0.54
  -4   2  10    6.94    0.59
  -4   2  10    5.73    0.54
  -4   2  10    6.13    0.55
  -4   2  10    6.20    0.46
  -4  -2   9   46.27    2.18
   4  -2  -9   48.69    2.11
   4   2  -9   50.05    2.16
   4   2  -9   48.83    2.14
  -4  -2   9   47.88    2.09
  -4   2   9   49.29    2.03
  -4   2   9   45.32    1.77
  -4   2   9   48.02    1.97
  -4   2   9   45.92    1.94
  -4   2   9   46.89    1.98
  -4   2   9   45.84    1.96
  -4   2   9   45.82    1.77
  -4  -2   8    9.62    1.01
  -4   2   8    9.82    1.02
  -4   2   8   10.81    0.84
  -4  -2   8   11.54    0.92
  -4   2   8   10.60    0.72
  -4   2   8   10.02    0.84
  -4   2   8    9.14    0.79
  -4   2   8   11.75    0.87
  -4   2   8   10.15    0.81
  -4  -2   8    9.25    0.79
   4  -2  -8    9.73    0.82
  -4   2   8    9.57    0.79
  -4   2   8    9.58    0.79
  -4   2   8   10.50    0.82
  -4  -2   8   10.43    0.95
   4  -2  -8   10.71    0.92
   4  -2  -8    9.85    0.77
  -4   2   8    9.09    0.77
  -4  -2   8    9.56    0.92
  -4   2   8    9.17    1.20
  -4  -2   8   10.90    0.89
  -4   2   8    9.47    0.69
   4   2  -8    8.35    1.25
   4  -2  -8    9.56    1.32
  -4  -2   8   10.15    0.91
  -4   2   8    9.88    1.53
  -4  -2   8    9.13    1.46
  -4   2   7   74.65    2.82
  -4  -2   7   71.04    2.83
  -4   2   7   77.04    2.78
  -4   2   7   78.54    2.80
  -4   2   7   74.35    2.73
  -4  -2   7   78.14    2.92
  -4   2   7   75.29    4.54
  -4  -2   7   76.62    4.52
   4  -2  -7   78.36    3.01
   4  -2  -7   75.56    2.80
  -4  -2   7   74.21    3.07
  -4  -2   7   78.43    2.93
  -4   2   7   74.73    3.67
  -4  -2   7   80.53    3.33
  -4   2   7   78.46    3.34
  -4   2   7   70.17    2.87
   4  -2  -7   74.75    2.87
  -4   2   7   75.02    2.73
   4   2  -7   78.71    4.18
   4  -2  -7   76.79    4.06
  -4  -2   7   75.69    3.11
  -4   2   6    0.15    0.15
   4  -2  -6    0.10    0.15
  -4   2   6    0.12    0.12
  -4   2   6    0.08    0.10
   4  -2  -6    0.11    0.18
   4  -2  -6    0.09    0.13
   4   2  -6    0.13    0.25
   4  -2  -6    0.37    0.27
  -4   2   6    0.46    0.25
  -4  -2   6    0.06    0.16
  -4  -2   6    0.19    0.16
  -4  -2   6   -0.05    0.13
  -4  -2   6    0.06    0.15
  -4   2   6    0.07    0.11
  -4   2   6    0.42    0.24
  -4  -2   6   -0.07    0.17
  -4   2   6   -0.05    0.16
  -4   2   6    0.08    0.12
  -4   2   6    0.17    0.15
  -4  -2   6    0.24    0.19
  -4   2   6    0.16    0.31
  -4  -2   6    0.16    0.25
  -4   2   5   53.94    2.03
  -4  -2   5   53.76    2.20
   4   2  -5   60.52    2.40
   4   2  -5   56.74    2.35
   4  -2  -5   57.96    2.25
   4  -2  -5   54.61    2.30
   4   2  -5   56.67    3.21
   4  -2  -5   54.47    3.12
  -4  -2   5   53.57    2.44
  -4   2   5   58.06    2.78
  -4  -2   5   55.33    2.22
   4   2  -5   52.94    3.23
   4  -2  -5   54.89    2.27
  -4   2   5   53.78    2.02
  -4   2   5   54.95    2.49
  -4  -2   5   55.84    2.49
  -4  -2   5   54.72    3.38
  -4   2   5   51.10    3.34
  -4   2   5   55.93    2.16
  -4   2   5   55.09    2.08
  -4  -2   5   56.87    2.30
  -4   2   5   56.48    2.10
   4  -2  -4    1.80    0.36
  -4   2   4    1.52    0.57
  -4  -2   4    2.58    0.72
  -4   2   4    2.23    0.42
  -4  -2   4    2.35    0.43
  -4  -2   4    1.74    0.41
   4   2  -4    1.58    0.56
   4   2  -4    1.83    0.27
   4  -2  -4    2.11    0.42
   4  -2  -4    2.09    0.37
  -4   2   4    2.37    0.49
   4   2  -4    1.70    0.55
   4  -2  -4    2.65    0.61
  -4   2   3   22.23    1.90
  -4  -2   3   19.92    1.79
  -4   2   3   23.37    1.41
   4   2  -3   21.82    1.81
  -4  -2   3   19.82    1.21
  -4   2   3   19.53    1.22
   4   2  -3   22.89    1.77
   4  -2  -3   18.74    1.61
   4   2  -3   21.87    1.00
   4  -2  -3   20.74    1.29
   4   2  -2   40.09    1.49
   4   2  -2   39.19    1.40
   4  -2  -2   39.37    1.87
  -4   2   2   35.43    2.36
  -4  -2   2   36.92    2.39
   4   2  -2   38.85    1.36
   4   2  -2   40.63    2.49
  -4   2   2   35.51    1.75
  -4   2   2   37.10    1.70
   4   2  -2   39.30    1.40
  -4  -2   2   37.54    1.72
   4  -2  -1   10.58    0.86
   4   2  -1   10.67    0.60
   4   2  -1    8.81    0.59
  -4  -2   1    9.14    1.09
  -4   2   1    9.47    1.11
   4   2  -1   10.09    0.57
  -4   2   1    9.13    0.74
  -4  -2   1    9.43    0.74
   4   2  -1    9.87    0.58
  -4   2   1    9.25    0.72
   4   2  -1    9.73    1.14
   4   2  -1    9.15    1.11
   4  -2  -1    7.78    1.04
   4   2  -1    8.15    1.07
   4  -2  -1    9.72    1.15
   4  -2   0   53.48    2.22
   4   2   0   54.40    1.83
  -4  -2   0   52.40    2.83
  -4   2   0   51.27    2.79
   4  -2   0   46.94    2.04
   4   2   0   55.55    1.81
   4   2   0   50.79    1.80
   4   2   0   53.98    2.91
   4   2   0   51.77    2.94
   4  -2   0   50.24    2.92
   4   2   0   52.97    2.94
   4  -2   0   49.73    2.89
   4   2   1  106.61    4.49
   4   2   1  105.33    3.14
   4   2   1  105.66    3.18
   4  -2   1   95.23    3.40
   4  -2   1  102.21    3.55
  -4  -2  -1  101.13    4.32
  -4   2  -1   95.48    4.26
   4   2   1  100.86    3.05
   4   2   1  102.91    3.11
   4   2   1  101.27    3.13
   4   2   1  104.33    3.11
  -4  -2  -1  108.57    4.83
   4   2   1  109.51    4.62
   4   2   1   99.65    4.50
   4  -2   1  104.73    4.59
   4  -2   1   99.06    4.54
   4   2   2   77.52    3.78
   4   2   2   78.05    3.93
   4  -2   2   84.24    4.07
   4   2   2   77.42    3.90
   4  -2   2   80.07    3.98
   4   2   2   83.22    2.57
   4  -2   2   76.46    2.82
   4   2   2   77.65    2.63
   4  -2   2   80.76    2.95
  -4  -2  -2   77.39    3.76
  -4   2  -2   77.12    3.77
   4   2   2   81.48    2.61
  -4  -2  -2   80.55    4.18
   4   2   2   78.57    2.55
   4  -2   2   77.05    2.87
   4   2   2   78.44    2.57
   4   2   3  154.36    6.25
   4  -2   3  161.12    6.32
   4   2   3  158.04    4.44
   4   2   3  153.68    6.27
   4  -2   3  160.33    6.33
   4   2   3  154.70    4.83
   4  -2   3  146.17    4.68
   4   2   3  155.47    4.41
   4  -2   3  147.90    4.79
   4   2   3  150.09    4.53
  -4  -2  -3  156.41    6.17
  -4   2  -3  152.19    6.12
   4  -2   3  151.52    4.54
  -4  -2  -3  158.03    6.52
   4  -2   3  154.27    5.09
   4   2   3  154.46    4.47
   4   2   3  150.79    4.53
  -4  -2  -3  141.39    4.82
   4   2   3  150.81    4.48
   4  -2   3  145.36    4.75
  -4  -2  -3  146.19    5.02
   4   2   4    1.47    0.30
  -4  -2  -4    1.89    0.61
  -4   2  -4    1.52    0.55
   4   2   4    1.13    0.26
   4   2   4    1.14    0.25
   4   2   4    1.17    0.26
   4   2   4    1.51    0.28
   4  -2   4    1.12    0.28
   4   2   4    1.04    0.21
   4  -2   4    1.46    0.30
   4  -2   4    1.27    0.52
   4   2   4    1.25    0.51
   4  -2   4    1.96    0.64
   4   2   4    1.48    0.28
   4   2   4    0.84    0.44
   4  -2   4    1.40    0.32
   4   2   4    1.43    0.31
   4   2   4    1.26    0.32
  -4  -2  -4    1.05    0.52
   4  -2   4    1.69    0.41
   4  -2   4    1.10    0.25
  -4  -2  -4    2.13    0.47
  -4  -2  -4    1.00    0.33
   4   2   4    1.35    0.34
   4  -2   4    1.21    0.37
  -4  -2  -4    1.17    0.37
   4  -2   4    1.11    0.26
   4  -2   4    1.04    0.28
   4   2   5    7.70    0.68
   4   2   5    7.75    0.61
   4   2   5    7.81    0.88
   4   2   5    8.20    0.67
  -4   2  -5   10.23    1.49
  -4  -2  -5    6.72    1.20
   4   2   5    8.34    0.69
   4   2   5    8.21    0.64
   4  -2   5    7.65    0.74
   4   2   5    7.31    0.69
   4   2   5    7.52    0.76
   4   2   5    6.13    1.11
   4  -2   5    7.96    1.27
   4   2   5    8.46    1.31
   4  -2   5    8.66    1.33
   4   2   5    7.82    0.67
  -4  -2  -5    6.25    1.17
   4  -2   5    8.49    0.73
   4  -2   5    9.07    0.89
   4  -2   5    9.10    0.94
  -4  -2  -5    7.03    0.84
  -4  -2  -5    6.84    0.78
  -4  -2  -5    6.36    0.70
   4  -2   5    8.38    0.69
   4  -2   5    7.08    0.72
   4   2   5    7.68    0.77
   4  -2   6   73.12    2.77
  -4   2  -6   79.46    4.67
  -4  -2  -6   73.43    4.44
   4   2   6   78.00    2.62
   4   2   6   74.98    2.80
   4   2   6   77.88    2.72
   4   2   6   66.00    2.67
   4   2   6   75.30    2.63
   4   2   6   74.21    3.23
   4   2   6   80.76    3.31
   4   2   6   79.08    2.83
  -4  -2  -6   66.18    4.01
   4  -2   6   74.89    2.86
   4  -2   6   76.59    3.13
  -4  -2  -6   74.38    3.25
   4  -2   6   78.03    3.29
   4   2   6   71.63    2.63
   4   2   6   79.51    2.90
   4   2   6   75.44    2.54
   4   2   6   74.90    2.53
   4   2   7  190.28    5.45
   4   2   7  187.02    5.35
   4   2   7  176.98    5.39
   4  -2   7  182.26    5.59
   4  -2   7  166.47    5.65
   4   2   7  189.40    5.67
  -4  -2  -7  192.84    7.93
  -4   2  -7  192.08    8.17
   4  -2   7  186.81    5.73
   4  -2   7  180.67    5.85
   4  -2   7  192.91    6.04
   4  -2   7  185.04    6.09
  -4  -2  -7  184.23    6.07
   4   2   7  172.45    5.33
   4   2   7  181.92    6.05
   4   2   7  181.82    5.99
   4   2   7  184.09    6.06
   4   2   7  180.73    5.40
   4  -2   8    4.04    0.50
   4  -2   8    4.27    0.55
   4   2   8    5.07    0.54
   4   2   8    4.30    0.57
   4  -2   8    3.39    0.49
   4  -2   8    4.51    0.56
   4  -2   8    3.83    0.58
  -4  -2  -8    3.16    0.52
   4  -2   8    3.83    0.58
  -4  -2  -8    3.03    0.52
   4   2   8    3.62    0.49
  -4  -2  -8    3.94    0.52
   4   2   8    4.33    0.60
   4   2   8    4.11    0.59
   4   2   8    4.65    0.61
   4   2   8    4.46    0.52
   4   2   9   55.62    2.05
   4   2   9   55.05    2.10
   4  -2   9   52.55    2.13
   4  -2   9   52.85    2.20
   4   2   9   51.71    2.04
  -4  -2  -9   51.25    2.11
  -4  -2  -9   53.79    2.27
   4   2   9   51.73    2.16
   4   2   9   54.92    2.05
  -4  -2  -9   56.07    2.28
   4  -2   9   54.06    2.05
   4   2   9   53.20    2.02
  -4  -2 -10    1.03    0.21
  -4  -2 -10    0.69    0.19
  -4  -2 -10    0.73    0.20
   4  -2  10    0.70    0.16
   4   2  10    0.88    0.16
   4  -2  10    0.92    0.21
   4   2  10    0.65    0.17
  -4  -3  11    0.23    0.09
  -4  -3  11    0.09    0.07
  -4   3  11    0.05    0.07
  -4   3  11    0.12    0.07
  -4  -3  10    1.58    0.29
  -4  -3  10    1.74    0.30
  -4   3  10    1.55    0.24
  -4   3  10    1.48    0.24
   4  -3 -10    1.58    0.28
  -4   3  10    1.25    0.22
  -4   3  10    1.56    0.24
   4  -3 -10    1.71    0.30
  -4   3   9    2.65    0.36
  -4   3   9    2.70    0.37
  -4   3   9    2.50    0.34
  -4   3   9    2.96    0.38
  -4   3   9    3.08    0.39
  -4   3   9    2.80    0.39
  -4   3   9    2.77    0.38
  -4  -3   9    2.58    0.41
   4  -3  -9    2.76    0.36
   4  -3  -9    2.72    0.42
   4  -3  -8   30.34    1.53
   4  -3  -8   32.72    1.69
  -4   3   8   34.03    1.54
  -4  -3   8   29.74    1.67
  -4   3   8   31.60    1.48
  -4   3   8   32.98    1.66
  -4   3   8   33.78    1.57
  -4   3   8   33.39    1.52
  -4   3   8   31.67    1.50
   4  -3  -8   31.70    1.61
  -4   3   8   32.98    1.50
  -4  -3   8   30.61    1.69
   4  -3  -7   20.84    1.32
  -4   3   7   22.87    1.23
  -4   3   7   23.64    1.23
  -4   3   7   24.30    1.31
  -4   3   7   22.10    1.21
  -4   3   7   21.57    1.20
  -4   3   7   24.48    1.26
  -4  -3   7   23.03    1.43
   4  -3  -7   22.35    1.31
   4  -3  -7   22.50    1.31
   4  -3  -7   22.11    1.32
  -4  -3   7   23.36    1.53
  -4  -3   7   23.25    1.51
  -4   3   7   22.58    1.41
  -4   3   7   23.99    1.47
  -4   3   7   22.47    1.80
   4  -3  -6  188.98    5.87
  -4   3   6  190.39    5.48
  -4   3   6  192.66    5.66
  -4   3   6  179.81    5.48
  -4   3   6  189.58    5.53
  -4   3   6  180.59    5.48
  -4  -3   6  186.77    5.87
   4  -3  -6  177.73    5.67
   4  -3  -6  189.20    5.79
   4  -3  -6  181.74    5.70
  -4  -3   6  186.04    6.17
  -4  -3   6  180.78    6.08
  -4   3   6  179.67    5.90
  -4  -3   6  186.62    5.91
  -4   3   6  191.45    5.97
  -4   3   6  187.16    6.64
  -4  -3   5    7.47    0.74
   4  -3  -5    8.32    0.76
   4  -3  -5    7.33    0.76
   4  -3  -5    7.82    1.07
  -4   3   5    7.87    0.64
  -4  -3   5    8.55    0.81
  -4   3   5    7.95    0.62
   4  -3  -5    7.11    0.74
  -4   3   5    7.51    0.66
  -4   3   5    8.32    0.65
  -4   3   5    7.46    0.62
  -4   3   5    9.15    1.04
  -4  -3   4    0.77    0.36
  -4   3   4    0.90    0.23
  -4  -3   4    0.90    0.33
   4   3  -4    0.55    0.17
  -4   3   4    0.56    0.26
   4  -3  -4    0.62    0.30
  -4  -3   4    0.73    0.30
   4  -3  -4    1.11    0.28
   4  -3  -4    0.57    0.25
  -4   3   4    0.75    0.20
   4  -3  -4    0.97    0.28
  -4  -3   3   56.97    3.41
   4  -3  -3   56.76    2.35
   4  -3  -3   58.58    2.42
   4   3  -3   59.72    2.10
  -4  -3   3   59.81    2.57
  -4  -3   3   58.57    2.60
  -4   3   3   54.54    2.66
   4   3  -3   63.28    3.60
   4   3  -2  377.38    9.95
  -4  -3   2  377.74   11.46
   4  -3  -2  341.85   11.40
   4  -3  -2  330.99   11.32
  -4  -3   2  387.88   10.59
   4   3  -2  363.41    9.73
  -4  -3   2  383.52   12.28
   4  -3  -2  379.84   10.32
   4   3  -2  373.07    9.80
  -4  -3   2  361.81   10.47
   4   3  -2  398.00   12.29
  -4   3   2  365.26   10.63
  -4  -3   2  375.94   10.36
   4  -3  -1    4.06    0.73
  -4  -3   1    3.07    0.62
   4  -3  -1    4.11    0.75
  -4  -3   1    3.75    0.85
   4   3  -1    3.80    0.81
   4  -3  -1    3.23    0.54
   4   3  -1    3.42    0.36
   4   3  -1    3.99    0.40
   4   3  -1    3.40    0.36
   4   3  -1    3.30    0.39
  -4  -3   1    3.55    0.52
  -4  -3   1    3.22    0.49
  -4   3   1    3.92    0.55
   4   3   0   38.20    1.50
   4  -3   0   37.62    1.96
  -4  -3   0   36.29    2.22
   4  -3   0   38.12    2.36
   4  -3   0   34.33    2.25
  -4  -3   0   36.78    1.88
  -4  -3   0   39.59    2.85
   4  -3   0   37.03    1.55
   4   3   0   39.98    2.69
   4  -3   0   37.65    1.68
   4   3   0   39.39    1.52
   4   3   0   38.13    1.56
   4   3   0   36.95    1.90
  -4  -3   0   38.91    1.89
   4   3   0   37.13    1.51
   4  -3   1   52.81    2.92
   4  -3   1   52.85    2.93
  -4  -3  -1   54.82    2.86
   4  -3   1   55.98    2.06
   4   3   1   56.72    3.34
   4  -3   1   52.68    2.14
   4   3   1   54.14    2.04
   4   3   1   53.66    1.90
   4   3   1   53.90    2.47
   4   3   1   55.43    2.04
   4   3   1   53.53    2.01
   4   3   1   52.85    1.98
   4   3   1   54.00    1.91
  -4  -3  -1   55.00    2.48
   4   3   1   55.15    2.47
   4   3   2   24.86    1.20
   4   3   2   24.09    1.15
   4   3   2   23.99    1.54
   4   3   2   25.14    1.18
   4   3   2   23.33    1.19
   4   3   2   22.05    1.14
   4   3   2   23.98    1.14
  -4  -3  -2   22.21    1.76
   4  -3   2   22.75    1.83
   4  -3   2   22.79    1.83
   4  -3   2   22.82    1.20
  -4  -3  -2   21.71    2.22
   4  -3   2   23.52    1.54
   4  -3   2   23.78    1.29
  -4  -3  -2   22.94    1.45
   4   3   2   22.93    1.48
   4   3   2   26.22    2.18
   4   3   3   19.90    1.07
   4   3   3   19.41    1.39
  -4  -3  -3   19.80    1.71
   4   3   3   17.40    0.96
   4   3   3   18.94    1.09
   4   3   3   18.10    1.02
   4  -3   3   19.95    1.73
   4  -3   3   19.08    1.70
   4   3   3   19.40    1.28
   4  -3   3   16.44    1.01
  -4  -3  -3   16.52    1.99
   4  -3   3   19.20    1.07
   4   3   3   21.84    2.02
  -4  -3  -3   22.51    1.50
  -4  -3  -3   17.61    1.26
   4  -3   3   18.10    1.05
   4   3   3   21.83    1.44
  -4  -3  -3   18.57    1.36
   4   3   4   39.12    1.66
   4   3   4   40.18    1.74
   4   3   4   41.49    2.18
  -4  -3  -4   34.62    2.49
   4   3   4   39.29    1.57
   4   3   4   39.96    1.76
   4   3   4   39.79    1.70
   4   3   4   36.73    1.62
   4   3   4   38.37    1.94
   4  -3   4   34.83    2.44
   4  -3   4   36.40    2.50
   4  -3   4   35.13    1.65
  -4  -3  -4   39.66    3.17
   4  -3   4   35.72    1.63
   4  -3   4   37.72    1.70
   4  -3   4   37.89    2.10
   4  -3   4   38.99    2.01
  -4  -3  -4   40.54    2.19
   4   3   4   38.80    2.86
  -4  -3  -4   38.56    2.10
   4   3   4   40.38    2.12
   4  -3   4   37.19    1.71
   4   3   5    1.86    0.34
   4   3   5    1.43    0.49
   4   3   5    2.16    0.40
   4   3   5    2.00    0.36
   4   3   5    1.47    0.31
   4   3   5    1.38    0.26
   4   3   5    2.70    0.50
   4   3   5    1.30    0.29
  -4  -3  -5    1.93    0.75
   4  -3   5    2.10    0.39
   4  -3   5    1.78    0.35
   4  -3   5    2.09    0.43
   4  -3   5    2.81    0.59
   4  -3   5    2.19    0.42
   4  -3   5    2.06    0.40
   4  -3   5    1.60    0.48
   4   3   5    2.10    0.34
   4   3   5    1.88    0.34
   4   3   5    1.96    0.71
   4   3   5    1.51    0.45
   4  -3   5    1.67    0.37
   4   3   6    1.25    0.39
   4   3   6    1.60    0.42
   4   3   6    1.02    0.27
   4   3   6    1.02    0.36
   4   3   6    1.33    0.29
   4   3   6    1.27    0.27
   4   3   6    1.18    0.28
   4   3   6    1.35    0.27
   4   3   6    1.26    0.34
   4   3   6    1.48    0.30
   4  -3   6    1.77    0.30
   4  -3   6    1.31    0.26
   4  -3   6    1.46    0.35
   4  -3   6    1.33    0.40
   4  -3   6    0.81    0.27
   4  -3   6    2.30    0.46
  -4  -3  -6    0.76    0.33
   4   3   6    1.24    0.25
   4   3   6    1.18    0.25
   4  -3   6    1.16    0.30
   4   3   6    1.07    0.26
  -4  -3  -6    0.70    0.29
  -4  -3  -6    1.45    0.38
   4   3   7   71.35    2.57
   4   3   7   65.81    2.48
   4   3   7   62.97    2.63
   4   3   7   66.07    2.46
   4   3   7   62.93    2.45
  -4  -3  -7   69.64    2.83
   4   3   7   66.17    2.33
  -4  -3  -7   64.05    2.73
   4  -3   7   66.23    2.75
   4  -3   7   64.87    2.59
   4  -3   7   63.18    2.69
  -4  -3  -7   64.11    2.87
   4   3   7   66.38    2.40
  -4  -3  -7   65.32    2.77
   4   3   7   67.36    2.44
   4  -3   7   65.04    2.52
   4   3   7   62.72    2.80
   4   3   7   64.60    2.83
   4   3   7   64.35    2.80
   4   3   8    6.24    0.62
   4   3   8    6.54    0.60
   4   3   8    5.98    0.56
  -4  -3  -8    6.42    0.63
   4   3   8    5.88    0.51
   4   3   8    6.46    0.57
  -4  -3  -8    6.99    0.69
   4  -3   8    6.71    0.65
  -4  -3  -8    6.07    0.67
   4   3   8    6.70    0.53
  -4  -3  -8    5.67    0.65
   4  -3   8    6.41    0.59
   4   3   8    5.86    0.65
   4   3   9    0.81    0.18
  -4  -3  -9    0.56    0.19
   4   3   9    1.12    0.22
   4   3   9    0.99    0.21
   4   3   9    0.93    0.20
   4   3   9    0.78    0.22
   4   3   9    0.78    0.18
  -4  -3  -9    1.36    0.28
  -4  -3  -9    0.82    0.17
   4  -3   9    0.84    0.19
   4   3   9    0.84    0.18
  -4  -3 -10   12.49    0.62
   4   3  10   12.55    0.59
   4   3  10   12.00    0.59
  -4   4  10    2.82    0.22
  -4   4  10    2.58    0.21
  -4   4  10    4.01    0.29
  -4  -4  10    3.20    0.26
  -4  -4  10    2.94    0.25
  -4   4  10    4.25    0.30
  -4  -4  10    3.00    0.28
   4  -4  -9   28.78    1.25
  -4  -4   9   31.50    1.41
   4  -4  -9   27.59    1.06
  -4   4   9   31.33    1.33
  -4   4   9   31.68    1.27
  -4   4   9   32.54    1.21
  -4   4   9   31.81    1.20
  -4   4   9   30.26    1.25
  -4   4   9   31.70    1.24
  -4  -4   9   33.21    1.35
  -4  -4   9   31.74    1.32
   4  -4  -9   30.20    1.47
  -4  -4   8    3.41    0.45
  -4  -4   8    3.35    0.44
   4  -4  -8    3.46    0.47
   4  -4  -8    3.50    0.44
   4  -4  -8    3.26    0.54
  -4  -4   8    3.51    0.47
  -4   4   8    3.45    0.38
  -4   4   8    3.11    0.38
  -4   4   8    3.45    0.39
  -4   4   8    3.44    0.38
  -4   4   8    3.74    0.39
  -4   4   8    3.33    0.40
  -4   4   8    3.68    0.42
  -4   4   8    3.97    0.49
  -4  -4   7   41.67    1.92
   4  -4  -7   41.72    1.98
   4  -4  -7   41.18    1.91
  -4  -4   7   45.91    2.13
  -4  -4   7   43.27    2.10
  -4   4   7   45.75    1.79
   4  -4  -7   41.84    1.96
  -4   4   7   42.45    1.77
  -4   4   7   45.43    1.75
  -4   4   7   44.07    1.81
  -4   4   7   42.98    1.71
  -4   4   7   42.94    1.71
  -4   4   7   44.22    1.99
  -4   4   7   42.67    2.02
   4  -4  -6    0.10    0.15
   4  -4  -6    0.11    0.18
  -4  -4   6    0.26    0.20
  -4  -4   6    0.27    0.20
  -4   4   6    0.11    0.13
  -4   4   6    0.31    0.14
   4  -4  -6    0.05    0.13
  -4   4   6   -0.03    0.12
  -4   4   6    0.06    0.16
  -4  -4   6    0.10    0.15
  -4   4   6    0.12    0.10
  -4   4   6    0.10    0.12
   4  -4  -5   30.73    1.68
   4  -4  -5   30.08    1.65
  -4  -4   5   32.57    1.83
  -4   4   5   33.47    2.14
   4   4  -5   33.53    2.70
  -4   4   5   29.53    1.37
  -4  -4   5   30.93    1.57
  -4  -4   5   31.96    1.91
  -4   4   5   30.44    1.47
  -4  -4   4    0.26    0.20
   4   4  -4    0.16    0.35
   4   4  -4    0.16    0.12
  -4   4   4    0.27    0.24
  -4  -4   4    0.37    0.23
   4  -4  -4    0.38    0.23
  -4  -4   4    0.07    0.18
  -4   4   4    0.25    0.15
   4  -4  -4    0.17    0.18
   4   4  -3    9.01    0.68
  -4  -4   3    8.48    0.85
  -4   4   3    7.98    0.96
   4   4  -3   10.89    1.50
  -4  -4   3    7.73    0.90
  -4  -4   3    8.81    0.93
   4  -4  -3    7.93    0.61
   4  -4  -3    8.29    0.64
  -4  -4   3    6.82    1.15
   4   4  -2   12.32    0.72
  -4  -4   2   12.61    1.00
  -4   4   2   11.25    1.11
  -4  -4   2   11.88    1.06
  -4  -4   2   13.08    1.12
   4  -4  -2   12.75    0.81
   4  -4  -2   13.08    0.84
  -4  -4   2   11.62    1.55
   4  -4  -2   11.12    0.95
  -4  -4   2   11.07    0.96
   4   4  -2   13.49    0.87
   4   4  -2   12.45    0.75
   4   4  -2   14.45    1.74
   4   4  -1    0.92    0.45
   4   4  -1    0.81    0.20
   4   4  -1    1.29    0.33
   4   4  -1    1.08    0.23
   4   4  -1    1.22    0.28
   4  -4  -1    0.88    0.29
  -4  -4   1    1.51    0.39
   4  -4  -1    1.30    0.26
  -4  -4   1    0.96    0.47
   4  -4  -1    1.00    0.26
  -4  -4   1    0.93    0.29
   4  -4  -1    1.79    0.35
  -4  -4   1    1.19    0.34
  -4  -4   1    0.78    0.27
   4  -4  -1    1.13    0.31
   4  -4   0   21.74    1.32
   4   4   0   20.62    1.10
   4   4   0   19.41    1.33
   4   4   0   20.94    1.05
   4   4   0   20.75    1.08
  -4  -4   0   19.77    2.13
   4  -4   0   19.06    1.10
   4  -4   0   21.20    1.13
   4  -4   0   21.24    1.45
  -4  -4   0   20.37    1.19
  -4  -4   0   19.64    1.20
  -4  -4   0   18.67    1.26
   4  -4   0   20.74    1.23
  -4  -4   0   20.50    1.31
   4   4   0   23.20    2.18
  -4  -4   0   19.06    1.35
   4   4   0   20.85    1.40
   4   4   1   43.19    1.77
   4   4   1   39.75    1.62
   4   4   1   44.87    1.79
   4   4   1   41.02    2.11
  -4  -4  -1   40.42    3.22
   4  -4   1   44.25    1.84
   4  -4   1   40.96    2.19
  -4  -4  -1   41.20    1.92
  -4  -4  -1   43.15    2.12
   4  -4   1   43.62    1.93
   4   4   1   36.99    2.90
   4   4   1   37.60    2.57
  -4  -4  -1   42.50    2.18
   4   4   1   41.79    2.15
   4   4   1   45.17    1.83
  -4  -4  -2   30.00    1.83
   4   4   2   31.03    1.83
   4  -4   2   34.49    1.57
  -4  -4  -2   32.87    2.91
   4  -4   2   34.67    1.95
  -4  -4  -2   31.81    1.84
   4  -4   2   32.17    1.60
   4   4   2   33.49    1.52
   4   4   2   31.84    1.53
   4   4   2   29.78    1.78
   4   4   2   31.99    1.49
   4   4   2   33.08    1.45
   4   4   2   31.49    1.51
   4   4   2   30.73    1.39
   4   4   2   34.44    2.70
   4   4   3   45.85    1.86
   4   4   3   46.19    1.90
   4   4   3   41.67    2.23
   4  -4   3   42.42    2.26
  -4  -4  -3   44.93    2.30
  -4  -4  -3   42.04    2.27
  -4  -4  -3   43.17    2.01
   4   4   3   43.17    3.10
   4   4   3   43.90    1.86
   4   4   3   45.22    1.85
   4   4   3   44.46    2.27
   4   4   3   45.57    1.85
   4   4   3   46.67    1.96
   4   4   3   44.61    2.17
   4   4   4    0.55    0.22
   4   4   4    0.49    0.20
   4   4   4    0.63    0.28
   4   4   4    0.37    0.16
   4   4   4    0.61    0.21
   4   4   4    0.61    0.28
   4   4   4    0.62    0.26
   4   4   4    0.83    0.28
  -4  -4  -4    0.56    0.41
   4  -4   4    0.28    0.27
   4  -4   4    0.55    0.23
  -4  -4  -4    0.43    0.28
   4   4   4    0.91    0.47
  -4  -4  -4    0.65    0.26
  -4  -4  -4    0.54    0.22
   4   4   4    0.42    0.18
   4   4   5    3.25    0.46
   4   4   5    3.20    0.42
   4   4   5    3.57    0.43
   4   4   5    2.46    0.42
   4   4   5    2.74    0.46
   4   4   5    2.23    0.46
  -4  -4  -5    3.47    0.58
   4  -4   5    3.30    0.44
   4   4   5    2.89    0.39
   4   4   5    2.55    0.37
   4  -4   5    2.95    0.54
  -4  -4  -5    3.88    0.62
  -4  -4  -5    2.76    0.45
  -4  -4  -5    3.48    0.50
   4   4   5    2.48    0.37
   4   4   5    3.29    0.44
   4   4   5    3.04    0.52
   4   4   5    2.93    0.53
   4   4   6   36.35    1.63
   4   4   6   36.91    1.56
  -4  -4  -6   37.00    1.92
   4   4   6   35.09    1.76
   4   4   6   35.31    1.69
  -4  -4  -6   36.11    1.76
   4   4   6   35.27    1.51
   4   4   6   33.57    1.49
  -4  -4  -6   37.46    1.99
   4   4   6   37.46    1.65
  -4  -4  -6   39.31    1.83
   4   4   6   39.91    1.71
   4   4   6   38.04    1.56
   4   4   6   37.84    1.90
   4   4   6   40.49    1.99
   4   4   6   33.96    1.87
  -4  -4  -7  100.44    3.43
   4   4   7   98.34    3.54
   4   4   7   96.97    3.48
   4   4   7  100.32    3.56
   4   4   7  101.30    3.28
   4   4   7   98.67    3.29
  -4  -4  -7  101.88    3.55
   4   4   7  108.76    3.35
   4   4   7   99.67    3.29
   4   4   7  103.25    3.27
   4   4   7  101.25    3.40
   4   4   7  103.81    3.24
  -4  -4  -7  102.78    3.47
   4   4   8    3.30    0.37
   4   4   8    3.15    0.35
   4   4   8    2.72    0.32
  -4  -4  -8    2.74    0.36
  -4  -4  -8    3.33    0.42
   4   4   8    2.72    0.30
   4   4   8    2.63    0.30
   4   4   8    2.94    0.38
   4  -4   8    3.23    0.39
  -4  -4  -8    2.77    0.38
  -4  -4  -8    2.79    0.36
   4   4   9   32.16    1.11
   4   4   9   33.39    1.13
  -4  -4  -9   31.19    1.15
  -4  -5   9    1.62    0.17
  -4   5   9    1.68    0.16
  -4  -5   9    1.39    0.16
   4  -5  -8   16.61    0.73
  -4   5   8   15.82    0.73
   4  -5  -8   16.40    0.93
  -4   5   8   13.27    0.63
  -4   5   8   14.85    0.71
  -4   5   8   15.80    0.73
   4  -5  -8   15.62    0.81
  -4   5   7   15.41    0.79
  -4   5   7   14.32    0.72
  -4  -5   7   13.65    0.71
  -4  -5   7   13.06    0.68
  -4  -5   7   15.02    0.89
  -4  -5   7   15.21    0.95
   4  -5  -7   14.93    0.82
   4  -5  -7   14.82    1.05
  -4   5   7   13.39    0.74
   4  -5  -7   14.52    0.89
  -4   5   7   13.24    0.85
  -4   5   7   13.65    0.70
  -4  -5   6   75.72    2.89
  -4  -5   6   85.73    3.01
  -4   5   6   79.63    2.91
  -4   5   6   75.27    2.47
  -4   5   6   76.12    2.55
  -4   5   6   77.13    2.89
   4  -5  -6   79.80    2.86
  -4   5   6   78.11    2.49
   4  -5  -5    1.15    0.36
  -4   5   5    1.07    0.23
  -4   5   5    1.38    0.24
  -4   5   5    0.91    0.30
  -4  -5   5    1.00    0.30
   4  -5  -4    0.17    0.11
   4  -5  -4    0.26    0.14
  -4  -5   4    0.12    0.16
  -4  -5   4    0.33    0.25
   4   5  -4    0.20    0.12
   4  -5  -4   -0.08    0.17
   4  -5  -4    0.31    0.20
  -4   5   4    0.12    0.16
  -4  -5   3   18.66    1.35
   4   5  -3   19.23    1.04
  -4  -5   3   20.71    1.34
   4  -5  -3   18.52    1.41
   4  -5  -3   17.42    0.98
   4  -5  -3   17.88    0.98
   4  -5  -3   18.12    1.22
   4  -5  -2  119.15    4.00
  -4  -5   2  119.52    4.17
  -4  -5   2  120.30    4.09
   4   5  -2  127.03    3.88
   4  -5  -2  118.07    4.38
   4  -5  -2  119.68    3.79
   4  -5  -2  113.63    3.74
   4   5  -2  117.61    5.66
   4  -5  -1    0.70    0.27
   4  -5  -1    0.82    0.25
  -4  -5   1    0.66    0.30
  -4  -5   1    0.65    0.25
  -4  -5   1    0.77    0.27
   4  -5  -1    0.56    0.23
   4   5  -1    0.94    0.28
   4   5  -1    0.59    0.18
   4   5  -1    0.49    0.20
   4   5  -1    0.77    0.20
   4  -5  -1    0.79    0.27
   4  -5  -1    0.98    0.24
   4   5  -1    0.76    0.41
   4   5   0   14.59    0.96
   4   5   0   14.29    0.89
   4   5   0   13.21    0.86
  -4  -5   0   12.78    1.66
   4  -5   0   14.15    0.93
  -4  -5   0   13.94    0.97
  -4  -5   0   13.91    1.06
   4  -5   0   12.98    1.05
   4  -5   0   14.85    1.01
  -4  -5   0   12.63    0.94
  -4  -5   0   12.54    1.11
   4   5   0   11.10    1.43
   4   5   0   13.87    1.04
   4   5   1   20.44    1.10
   4   5   1   18.88    1.03
   4   5   1   17.46    1.17
  -4  -5  -1   19.38    2.11
   4  -5   1   19.71    1.12
  -4  -5  -1   15.89    1.11
  -4  -5  -1   19.29    1.08
   4  -5   1   17.60    1.26
  -4  -5  -1   17.86    1.06
   4  -5   1   18.37    1.13
  -4  -5  -1   19.15    1.33
   4   5   1   15.83    1.16
  -4  -5  -1   20.01    1.26
   4   5   1   20.80    1.13
   4   5   1   20.15    2.00
  -4  -5  -2    6.34    0.71
   4   5   2    5.54    0.67
   4  -5   2    5.66    0.69
  -4  -5  -2    6.33    0.70
   4   5   2    5.38    0.63
   4   5   2    5.67    0.66
   4   5   2    7.19    0.61
   4   5   2    6.36    0.60
   4  -5   2    6.52    0.61
   4   5   2    6.05    0.52
   4   5   2    6.59    0.60
   4   5   2    6.17    0.59
   4  -5   3    4.89    0.63
  -4  -5  -3    5.26    0.62
  -4  -5  -3    5.19    0.57
   4   5   3    5.41    0.55
   4   5   3    4.91    0.60
   4   5   3    5.52    0.63
   4   5   3    5.06    0.61
   4   5   3    5.50    0.55
   4   5   3    5.67    0.54
   4   5   3    5.40    0.60
   4   5   3    4.99    0.61
  -4  -5  -3    4.82    0.62
   4   5   3    4.72    0.48
   4   5   3    5.94    0.57
  -4  -5  -4   11.40    0.95
   4   5   4   11.26    0.85
   4   5   4   11.42    0.89
   4   5   4   10.97    0.80
   4   5   4   12.61    0.76
   4  -5   4   10.78    0.77
   4  -5   4   11.08    0.90
  -4  -5  -4   11.50    0.93
  -4  -5  -4   10.28    0.71
   4   5   4   11.91    0.75
   4   5   4   11.86    0.78
   4   5   4    9.89    0.85
   4   5   4   11.64    0.91
   4   5   4   10.67    0.86
   4   5   5    0.39    0.18
   4   5   5    0.22    0.15
   4   5   5    0.13    0.16
  -4  -5  -5    0.15    0.16
   4   5   5    0.64    0.19
   4   5   5    0.62    0.19
   4  -5   5    0.36    0.25
   4  -5   5    0.22    0.15
  -4  -5  -5    0.28    0.21
  -4  -5  -5    0.13    0.16
   4   5   5    0.22    0.19
   4   5   5    0.69    0.23
   4   5   5    0.23    0.16
   4   5   5    0.24    0.17
   4   5   5    0.48    0.18
   4   5   5    0.09    0.13
   4   5   5    0.55    0.18
   4   5   6    0.78    0.18
   4   5   6    0.64    0.17
   4   5   6    0.75    0.22
   4   5   6    0.72    0.19
   4  -5   6    1.14    0.26
  -4  -5  -6    0.66    0.22
   4   5   6    0.85    0.19
   4   5   6    0.77    0.18
   4   5   6    0.91    0.21
   4   5   6    1.12    0.23
  -4  -5  -6    0.78    0.18
   4   5   6    0.79    0.20
   4   5   6    0.85    0.22
   4   5   6    0.85    0.19
   4   5   7   26.97    1.10
  -4  -5  -7   27.84    1.20
   4   5   7   29.68    1.13
   4   5   7   27.79    1.07
  -4  -5  -7   26.50    1.16
   4  -5   7   28.31    1.16
   4   5   7   23.79    1.03
   4   5   7   26.54    1.07
   4   5   7   25.70    1.07
  -4  -5  -7   28.67    1.22
   4   5   7   27.82    1.11
  -4  -5  -8    2.25    0.20
   4   5   8    2.13    0.18
  -4  -6   7   14.76    0.60
   4  -6  -7   14.12    0.56
  -4  -6   7   14.30    0.58
  -4   6   6    0.07    0.06
  -4  -6   6    0.11    0.08
  -4  -6   6    0.13    0.09
  -4   6   6    0.01    0.06
  -4  -6   6   -0.05    0.08
   4  -6  -6    0.02    0.08
   4  -6  -5   15.91    0.98
  -4  -6   5   15.57    0.87
  -4   6   5   14.12    0.84
  -4   6   5   16.09    0.72
  -4  -6   5   16.50    0.91
  -4  -6   5   14.75    0.84
  -4   6   5   15.04    0.68
  -4   6   5   15.04    0.86
  -4   6   5   15.52    0.82
  -4  -6   4    0.32    0.18
   4  -6  -4    0.14    0.09
  -4  -6   4    0.31    0.15
  -4  -6   4    0.47    0.19
  -4  -6   4    0.28    0.15
   4  -6  -4    0.40    0.16
  -4   6   4    0.45    0.12
   4  -6  -4    0.23    0.16
  -4   6   4    0.16    0.10
  -4   6   4    0.32    0.15
  -4   6   4    0.26    0.15
  -4  -6   3    3.42    0.43
   4  -6  -3    3.30    0.40
  -4  -6   3    3.57    0.47
   4   6  -3    3.23    0.34
  -4   6   3    3.25    0.42
  -4  -6   3    2.98    0.40
  -4  -6   3    3.35    0.46
   4  -6  -3    2.51    0.42
   4  -6  -3    2.73    0.31
   4   6  -2    4.08    0.41
   4  -6  -2    4.55    0.43
  -4   6   2    5.21    0.55
  -4  -6   2    4.33    0.49
  -4  -6   2    4.33    0.53
  -4  -6   2    4.36    0.49
   4  -6  -2    3.96    0.45
  -4  -6   1    0.20    0.16
  -4  -6   1    0.18    0.15
   4  -6  -1    0.14    0.13
  -4  -6   1    0.20    0.16
   4   6  -1    0.28    0.14
  -4  -6   1    0.17    0.15
   4  -6  -1    0.06    0.10
  -4  -6   1    0.24    0.14
  -4  -6   0    8.02    0.66
  -4  -6   0    8.04    0.60
  -4  -6   0    8.66    0.63
  -4  -6   0    7.63    0.72
  -4  -6   0    8.27    0.72
   4   6   0    7.88    0.68
   4   6   0    7.93    0.56
   4  -6   0    8.82    0.63
   4   6   0    8.32    0.57
   4   6   0    8.56    0.65
  -4  -6  -1   15.69    1.02
  -4  -6  -1   17.64    1.10
   4   6   1   13.56    0.91
   4   6   1   15.08    0.84
   4  -6   1   16.11    0.89
  -4  -6  -1   15.75    0.87
   4   6   1   15.47    0.84
   4   6   2   11.65    0.71
   4   6   2   11.86    0.72
   4   6   2   11.87    0.80
   4   6   2   10.03    0.73
   4   6   2   11.61    0.73
  -4  -6  -2   11.26    0.79
  -4  -6  -3    8.87    0.70
   4   6   3    7.94    0.60
   4   6   3    7.53    0.57
   4   6   3    8.12    0.57
   4   6   3    9.32    0.60
   4  -6   3    7.90    0.57
   4   6   3    8.75    0.57
   4   6   3    7.67    0.52
   4   6   4    0.21    0.11
  -4  -6  -4    0.08    0.10
   4   6   4    0.12    0.09
   4   6   4    0.04    0.08
   4   6   4    0.15    0.12
   4   6   4    0.13    0.09
  -4  -6  -4    0.09    0.12
   4  -6   4    0.22    0.12
   4   6   4    0.31    0.11
   4   6   4    0.12    0.09
   4   6   5    1.02    0.18
  -4  -6  -5    0.81    0.15
   4   6   5    0.82    0.16
  -4  -6  -5    1.03    0.19
  -4  -6  -5    0.66    0.12
   4   6   5    0.88    0.16
   4   6   5    0.48    0.10
  -4  -6  -6    9.61    0.48
   4   6   6    9.86    0.46
   4   6   6   10.44    0.46
   4   6   6    9.23    0.44
  -4  -6  -6   10.15    0.46
   4  -7  -2   26.52    0.87
   4   7  -1    0.18    0.08
   4  -7  -1    0.04    0.06
   4   7   0    4.34    0.31
   4  -7   0    4.78    0.32
  -4  -7   0    4.47    0.33
   4   7   1    4.43    0.30
  -4  -7  -1    5.41    0.36
   4  -7   1    5.17    0.33
  -4  -7  -2    0.96    0.14
   4   7   2    0.94    0.13
   5   0 -11   15.60    0.87
  -5   0  11   15.14    0.85
   5   0 -11   17.25    0.93
   5   0 -11   15.77    0.89
  -5   0  10    9.03    0.69
   5   0 -10   10.81    0.84
   5   0 -10    9.23    0.79
  -5   0   9   29.16    1.54
  -5   0   9   28.77    1.53
  -5   0   9   29.13    1.53
   5   0  -9   31.68    1.72
   5   0  -9   34.93    1.79
  -5   0   9   32.34    1.61
  -5   0   9   31.97    1.93
   5   0  -8  264.60   10.04
  -5   0   8  289.38    8.27
  -5   0   8  278.18    8.24
  -5   0   8  272.47    8.19
   5   0  -8  287.80    8.53
   5   0  -8  286.34    8.52
  -5   0   8  289.90    8.32
  -5   0   8  284.34    8.32
  -5   0   8  281.75    8.90
  -5   0   7    2.91    0.46
   5   0  -7    2.95    0.79
  -5   0   7    3.38    0.50
  -5   0   7    4.04    0.54
  -5   0   7    3.25    0.48
   5   0  -7    4.14    0.60
   5   0  -7    3.23    0.54
   5   0  -7    3.07    0.46
  -5   0   7    3.97    0.54
  -5   0   7    4.13    0.56
  -5   0   7    3.65    0.65
   5   0  -6   53.36    2.47
   5   0  -6   58.56    2.33
   5   0  -6   54.57    2.51
  -5   0   6   52.38    3.74
   5   0  -6   53.55    3.44
   5   0  -6   49.44    2.81
  -5   0   6   51.09    2.66
  -5   0   6   53.17    2.28
  -5   0   6   57.50    2.33
  -5   0   5  212.48    7.09
  -5   0   5  223.14    6.60
  -5   0   5  222.38    6.59
  -5   0   5  215.77    6.60
   5   0  -5  226.45    6.90
   5   0  -5  217.68    6.87
  -5   0   5  228.98    6.62
   5   0  -5  219.09    8.35
   5   0  -5  213.42    7.33
  -5   0   5  231.23    6.59
  -5   0   5  231.73    6.59
  -5   0   5  230.86    9.23
   5   0  -5  218.06    6.51
  -5   0   4  165.54    5.61
  -5   0   4  171.34    5.20
  -5   0   4  170.50    5.18
  -5   0   4  177.23    5.27
  -5   0   4  176.13    5.15
  -5   0   4  168.63    5.14
   5   0  -4  170.22    5.14
   5   0  -4  161.02    5.01
   5   0  -4  157.62    5.76
   5   0  -4  166.37    6.67
   5   0  -4  179.23    5.50
   5   0  -4  176.49    5.49
  -5   0   4  162.88    7.17
   5   0  -3   48.73    2.41
   5   0  -3   52.83    2.01
   5   0  -3   50.46    1.95
  -5   0   3   49.02    3.27
   5   0  -3   51.63    3.10
   5   0  -3   49.51    1.87
  -5   0   3   48.25    2.28
  -5   0   2  144.70    4.80
   5   0  -2  148.30    4.33
   5   0  -2  145.02    5.00
  -5   0   2  146.99    6.16
   5   0  -2  148.81    4.38
   5   0  -2  135.71    4.34
   5   0  -2  147.87    4.41
  -5   0   1    2.40    0.66
  -5   0   1    2.93    0.48
   5   0  -1    2.67    0.33
   5   0  -1    4.50    0.62
   5   0  -1    2.16    0.65
   5   0  -1    2.31    0.64
   5   0  -1    2.22    0.31
   5   0  -1    2.69    0.35
   5   0  -1    2.72    0.36
   5   0   0    9.09    0.63
   5   0   0   10.77    0.70
   5   0   0    9.30    0.66
   5   0   0    8.78    0.65
   5   0   0   12.38    1.51
   5   0   0    9.46    1.33
  -5   0   0    8.72    1.21
   5   0   0   10.82    0.99
   5   0   1   28.28    1.75
   5   0   1   25.36    1.21
   5   0   1   27.30    1.25
   5   0   1   25.71    1.23
   5   0   1   25.25    2.27
  -5   0  -1   23.51    2.07
   5   0   1   26.56    1.26
   5   0   2   75.24    3.39
  -5   0  -2   79.13    4.15
   5   0   2   79.86    2.70
   5   0   2   82.03    2.72
   5   0   2   79.21    2.74
   5   0   2   80.43    4.50
   5   0   2   70.30    4.29
   5   0   2   79.28    2.72
   5   0   2   78.58    2.72
   5   0   3   22.79    1.19
   5   0   3   21.26    1.15
   5   0   3   22.68    1.52
   5   0   3   22.50    2.27
   5   0   3   24.66    2.36
  -5   0  -3   25.03    1.99
   5   0   3   22.45    1.20
  -5   0  -3   20.67    2.04
   5   0   3   22.20    1.51
   5   0   3   21.72    1.14
   5   0   3   22.58    1.18
   5   0   3   22.36    1.16
   5   0   3   19.88    1.42
   5   0   4   24.06    2.43
   5   0   4   26.26    2.54
   5   0   4   24.26    1.68
   5   0   4   22.50    1.61
   5   0   4   25.74    1.35
   5   0   4   24.50    1.28
   5   0   4   26.34    1.29
   5   0   4   25.85    1.29
  -5   0  -4   23.94    2.33
   5   0   4   25.48    1.66
   5   0   4   26.53    1.47
   5   0   4   27.52    1.53
   5   0   4   23.87    1.26
   5   0   4   25.96    1.22
   5   0   4   24.89    1.34
   5   0   4   25.23    1.30
   5   0   5  131.73    4.30
   5   0   5  120.51    4.27
   5   0   5  134.99    4.29
   5   0   5  133.52    4.18
  -5   0  -5  141.48    6.64
   5   0   5  134.43    4.54
  -5   0  -5  135.52    4.68
   5   0   5  135.53    4.20
   5   0   5  140.46    4.26
   5   0   5  134.28    4.50
   5   0   5  134.48    4.90
   5   0   5  132.70    6.54
   5   0   5  145.31    6.77
   5   0   6    0.66    0.21
   5   0   6    0.49    0.18
   5   0   6    0.59    0.20
  -5   0  -6    0.59    0.43
   5   0   6    0.19    0.30
   5   0   6    0.77    0.47
   5   0   6    0.29    0.16
   5   0   6    0.42    0.21
   5   0   6    0.23    0.21
  -5   0  -6    0.48    0.23
   5   0   6    0.32    0.19
   5   0   6    0.32    0.20
   5   0   6    0.31    0.16
   5   0   6    0.57    0.18
   5   0   6    0.24    0.13
   5   0   6    0.35    0.19
   5   0   6    0.21    0.15
   5   0   7  107.45    4.03
   5   0   7  106.21    3.61
   5   0   7  107.92    3.68
   5   0   7   99.45    3.56
   5   0   7  104.86    3.37
   5   0   7  101.85    3.50
   5   0   7  102.73    3.48
   5   0   7  107.17    3.57
   5   0   8   78.94    3.06
   5   0   8   74.41    2.82
   5   0   8   73.80    2.73
   5   0   8   80.24    3.17
   5   0   8   76.90    2.75
   5   0   8   77.49    2.82
   5   0   8   77.05    2.70
   5   0   8   77.74    2.73
   5   0   9   31.21    1.39
   5   0   9   31.52    1.40
   5   0   9   34.51    1.62
   5   0   9   32.62    1.45
   5   0  10    0.90    0.20
   5   0  10    1.18    0.19
  -5   0 -10    0.62    0.16
  -5   0 -10    0.68    0.17
   5   0  10    0.85    0.17
   5   1 -11    0.35    0.13
  -5  -1  11    0.82    0.19
   5  -1 -11    0.37    0.14
   5   1 -11    0.55    0.16
   5  -1 -11    0.20    0.11
   5   1 -11    0.41    0.14
  -5   1  10    2.00    0.32
  -5   1  10    2.68    0.36
  -5   1  10    2.02    0.32
   5   1 -10    2.32    0.38
   5   1 -10    2.19    0.37
   5   1 -10    2.01    0.36
   5  -1 -10    2.09    0.36
   5  -1 -10    2.22    0.37
  -5  -1  10    2.12    0.35
  -5  -1   9    2.29    0.40
  -5   1   9    2.12    0.47
  -5  -1   9    2.66    0.50
  -5   1   9    2.04    0.36
  -5  -1   9    1.81    0.35
  -5   1   9    2.67    0.40
  -5   1   9    2.12    0.37
  -5   1   9    2.42    0.39
  -5   1   9    1.95    0.36
   5   1  -9    1.90    0.39
   5  -1  -9    1.86    0.39
   5   1  -9    2.69    0.46
   5  -1  -9    2.52    0.45
   5  -1  -9    2.10    0.36
   5   1  -8  296.94    8.78
   5  -1  -8  287.22    8.67
   5   1  -8  309.50    8.81
   5  -1  -8  291.66    8.70
   5  -1  -8  281.46    8.42
  -5  -1   8  293.95    8.64
  -5   1   8  292.66    8.46
  -5   1   8  289.91    8.41
  -5   1   8  292.06    8.39
  -5  -1   8  290.62    8.47
  -5   1   8  294.64    8.39
  -5  -1   8  294.05    8.21
  -5  -1   8  287.78    8.45
  -5  -1   8  287.98    8.20
  -5   1   8  299.13    9.14
  -5  -1   8  298.36    9.12
  -5   1   7    0.74    0.25
  -5   1   7    0.55    0.24
  -5  -1   7    0.73    0.26
   5   1  -7    0.85    0.31
   5  -1  -7    0.69    0.28
   5   1  -7    1.17    0.37
   5  -1  -7    0.63    0.28
   5  -1  -7    0.44    0.23
  -5   1   7    0.25    0.23
  -5  -1   7    0.41    0.26
   5   1  -7    0.75    0.36
  -5  -1   7    0.76    0.25
  -5   1   7    0.45    0.22
  -5   1   7    1.02    0.27
  -5  -1   7    0.36    0.20
   5   1  -7    0.78    0.46
   5  -1  -7    0.45    0.33
  -5   1   7    0.39    0.20
  -5   1   7    0.48    0.21
  -5   1   7    0.20    0.31
  -5  -1   7    1.35    0.60
  -5   1   6   91.77    3.22
  -5   1   6   99.12    3.34
  -5   1   6  103.63    3.45
  -5  -1   6  102.51    3.63
  -5  -1   6  102.47    3.62
  -5   1   6  102.91    3.46
  -5  -1   6   98.61    3.56
  -5   1   6   95.28    3.44
   5   1  -6  112.87    5.24
   5  -1  -6   91.75    4.77
   5   1  -6   99.50    3.77
   5  -1  -6  100.46    3.72
   5   1  -6  101.00    3.77
   5  -1  -6   96.84    3.56
   5  -1  -6   96.13    3.68
  -5   1   6   99.38    4.00
  -5  -1   6   99.13    3.99
  -5   1   6   99.47    4.35
   5   1  -6  102.70    4.67
  -5   1   6   97.61    3.41
  -5   1   6   91.86    3.36
  -5   1   6   91.54    5.20
  -5  -1   6   91.92    5.20
  -5   1   5   22.74    1.25
  -5   1   5   24.33    1.27
  -5   1   5   24.30    1.21
  -5   1   5   22.09    1.20
   5   1  -5   24.68    2.20
   5  -1  -5   24.92    2.17
   5   1  -5   24.44    1.50
   5  -1  -5   25.09    1.49
   5   1  -5   25.24    1.52
   5  -1  -5   23.21    1.44
   5  -1  -5   21.45    1.34
  -5  -1   5   26.49    1.46
  -5   1   5   25.94    1.80
   5   1  -5   22.63    1.91
  -5   1   5   24.34    1.30
  -5  -1   5   25.14    1.42
  -5   1   5   25.94    1.32
  -5  -1   5   22.34    1.36
  -5  -1   5   22.53    1.37
  -5   1   5   23.56    1.32
  -5   1   5   24.74    1.63
  -5  -1   5   24.93    1.63
   5  -1  -5   24.15    1.41
   5   1  -5   24.33    1.22
  -5   1   5   25.12    2.50
   5  -1  -4  182.34    5.80
   5   1  -4  195.77    5.51
  -5   1   4  189.56    5.58
  -5   1   4  187.47    5.66
  -5   1   4  192.39    5.59
   5   1  -4  194.32    7.40
   5  -1  -4  183.24    7.20
   5   1  -4  194.99    6.02
   5  -1  -4  188.91    5.95
   5  -1  -4  184.25    5.93
   5   1  -4  197.29    6.04
  -5  -1   4  185.44    5.76
   5   1  -4  183.30    5.94
  -5   1   4  181.96    5.50
  -5   1   4  189.32    5.54
  -5   1   4  186.32    6.13
  -5  -1   4  194.16    6.15
  -5   1   4  188.60    6.27
   5   1  -4  187.14    6.82
  -5   1   4  185.60    7.79
  -5  -1   4  193.52    7.84
   5   1  -3   56.13    2.03
   5  -1  -3   54.55    2.26
   5  -1  -3   55.96    2.35
   5   1  -3   57.93    2.12
  -5  -1   3   57.40    2.36
   5   1  -3   62.68    2.54
   5  -1  -3   62.60    2.50
   5   1  -3   59.19    2.49
   5  -1  -3   61.98    2.50
   5   1  -3   60.95    2.52
  -5   1   3   54.73    2.51
  -5  -1   3   57.58    2.53
  -5  -1   3   59.66    2.32
   5   1  -3   56.28    2.98
  -5   1   3   57.50    2.53
   5   1  -3   59.38    3.41
   5  -1  -3   59.06    3.35
  -5   1   3   49.12    3.37
  -5  -1   3   59.11    3.60
  -5  -1   2    0.33    0.21
  -5   1   2    0.60    0.25
   5   1  -2    0.64    0.32
  -5  -1   2    0.13    0.30
  -5   1   2    0.14    0.37
   5   1  -2    0.55    0.16
   5  -1  -2    0.46    0.18
   5   1  -2    0.57    0.16
   5   1  -2    0.46    0.16
   5  -1  -2    0.46    0.19
   5   1  -2    0.65    0.16
   5  -1  -2    0.27    0.17
  -5   1   1   11.95    0.96
  -5  -1   1   11.66    0.94
   5   1  -1   12.05    1.23
   5  -1  -1   10.28    0.77
   5   1  -1   12.58    0.71
  -5  -1   1   10.14    1.32
  -5   1   1   10.54    1.35
   5  -1  -1   11.76    0.86
   5   1  -1   12.32    0.73
   5   1  -1   11.41    0.73
   5   1  -1   12.09    0.74
   5  -1  -1   11.68    0.84
   5   1  -1   12.72    1.56
   5  -1  -1   10.86    1.43
   5   1  -1   12.05    1.51
   5  -1  -1   12.39    1.53
   5   1   0   40.65    1.57
   5   1   0   43.54    2.48
   5  -1   0   41.97    1.78
   5   1   0   41.23    1.59
   5   1   0   41.97    1.54
  -5  -1   0   36.94    2.63
  -5   1   0   37.97    2.67
   5   1   0   39.43    1.62
   5   1   0   42.68    1.63
   5  -1   0   40.81    1.77
   5   1   0   39.03    2.85
   5  -1   0   42.25    2.93
   5   1   0   38.59    2.85
   5  -1   0   41.61    2.92
   5   1   1  260.43    7.27
   5   1   1  269.21    8.71
  -5  -1  -1  244.72    9.09
  -5   1  -1  259.01    9.16
   5  -1   1  258.08    7.45
   5   1   1  259.46    7.22
   5   1   1  279.53    7.30
   5  -1   1  262.47    7.49
   5   1   1  275.25    7.32
   5   1   1  278.11    7.34
   5   1   1  260.47    7.28
   5  -1   1  267.44    7.62
   5  -1   1  242.28    7.39
   5   1   1  256.17    9.56
   5  -1   1  255.29    9.50
   5   1   1  273.72    9.74
   5  -1   1  266.77    9.64
   5   1   2    5.11    0.49
   5  -1   2    4.78    0.53
   5   1   2    5.87    0.50
   5  -1   2    4.77    0.50
   5  -1   2    4.76    0.57
   5   1   2    5.07    0.66
   5  -1   2    5.01    0.54
   5   1   2    5.28    0.48
   5   1   2    5.21    0.49
   5   1   2    4.82    0.67
   5  -1   2    4.97    0.66
   5   1   2    4.84    1.00
   5  -1   2    5.74    1.09
   5   1   2    5.98    1.12
   5  -1   2    4.86    1.02
  -5  -1  -2    5.83    1.01
   5   1   2    5.34    0.70
   5  -1   2    5.22    0.69
   5   1   2    4.72    0.81
   5  -1   2    5.28    0.68
   5   1   2    4.20    0.57
   5   1   2    5.50    0.68
  -5  -1  -2    5.73    1.01
  -5   1  -2    5.22    0.98
   5   1   2    5.46    0.51
  -5  -1  -3   51.56    3.35
  -5   1  -3   49.29    3.35
   5   1   3   53.98    2.07
   5   1   3   55.08    2.50
   5   1   3   51.59    2.00
   5   1   3   52.87    2.17
   5  -1   3   57.53    2.27
   5   1   3   46.03    1.95
   5  -1   3   53.77    2.16
   5  -1   3   54.97    2.09
   5   1   3   53.57    2.02
   5   1   3   53.44    1.99
   5  -1   3   51.01    2.15
   5   1   3   52.61    2.03
   5  -1   3   52.38    2.18
   5   1   3   48.96    2.47
   5  -1   3   50.77    2.50
   5   1   3   48.69    3.47
   5  -1   3   54.48    3.63
   5   1   3   52.84    2.00
   5   1   3   58.34    3.74
   5  -1   3   54.11    3.65
  -5  -1  -3   55.66    3.42
   5  -1   3   55.08    2.41
   5   1   3   50.54    3.00
   5  -1   3   51.38    2.03
  -5  -1  -3   55.18    2.44
   5  -1   3   55.87    2.55
   5   1   3   53.05    2.49
   5   1   3   54.70    2.43
   5   1   3   51.31    2.52
   5  -1   3   49.03    2.45
   5   1   4   21.70    1.18
   5   1   4   20.06    1.41
   5   1   4   21.33    1.25
   5   1   4   18.76    1.09
   5   1   4   21.32    1.12
   5   1   4   20.51    1.12
   5  -1   4   21.40    1.23
   5  -1   4   18.81    1.16
   5  -1   4   19.90    1.12
   5   1   4   20.68    1.07
   5  -1   4   19.57    1.21
   5   1   4   18.51    1.10
   5   1   4   21.54    1.13
   5  -1   4   22.08    1.28
   5  -1   4   19.60    1.44
   5   1   4   20.78    2.23
   5  -1   4   19.65    2.17
   5   1   4   20.26    2.22
   5  -1   4   17.52    2.06
   5   1   4   20.74    1.14
  -5  -1  -4   18.08    1.89
   5  -1   4   23.44    1.14
   5  -1   4   18.94    1.31
  -5  -1  -4   18.39    2.01
  -5   1  -4   18.42    2.04
  -5  -1  -4   20.36    1.35
   5  -1   4   18.42    1.40
   5   1   4   18.84    1.40
   5   1   4   18.57    1.34
   5   1   4   21.37    1.91
   5  -1   4   18.64    1.14
   5   1   5   90.73    2.98
   5  -1   5   83.46    2.92
   5   1   5   87.14    2.94
   5  -1   5   80.53    3.00
   5   1   5   86.01    3.46
   5   1   5   83.49    3.03
   5   1   5   81.52    4.87
   5  -1   5   85.09    4.97
   5   1   5   83.89    4.91
   5  -1   5   83.79    4.94
   5   1   5   84.88    3.04
   5   1   5   83.94    3.14
   5   1   5   83.56    2.98
   5  -1   5   85.12    3.12
   5   1   5   83.28    3.02
   5   1   5   88.22    2.99
   5  -1   5   88.62    3.14
   5  -1   5   82.53    2.94
   5  -1   5   82.61    3.26
  -5  -1  -5   84.89    3.51
   5   1   5   84.28    3.49
   5   1   5   85.57    3.40
  -5  -1  -5   78.11    3.19
  -5  -1  -5   81.82    3.18
  -5  -1  -5   80.32    4.73
  -5   1  -5   95.02    5.14
   5   1   6    0.22    0.13
   5   1   6    0.20    0.13
   5   1   6    0.07    0.19
   5  -1   6    0.34    0.19
   5  -1   6    0.16    0.15
   5   1   6    0.41    0.17
   5  -1   6    0.14    0.13
   5   1   6    0.22    0.16
   5   1   6    0.36    0.19
   5   1   6    0.18    0.20
   5  -1   6    0.37    0.35
   5   1   6    0.14    0.14
   5   1   6   -0.19    0.29
   5  -1   6   -0.18    0.20
   5  -1   6    0.15    0.13
   5  -1   6    0.21    0.16
   5  -1   6    0.38    0.20
   5  -1   6    0.18    0.15
   5   1   6    0.27    0.22
   5  -1   6    0.16    0.24
  -5  -1  -6    0.21    0.19
   5   1   6    0.46    0.26
   5   1   6    0.25    0.22
  -5  -1  -6    0.65    0.23
  -5  -1  -6   -0.19    0.21
  -5   1  -6    0.39    0.43
   5   1   7   36.91    1.87
   5   1   7   36.19    1.86
   5   1   7   34.46    1.82
   5  -1   7   35.41    1.67
   5  -1   7   34.56    1.67
   5   1   7   35.78    1.87
   5  -1   7   37.39    2.04
  -5  -1  -7   37.49    1.92
   5   1   7   33.06    1.66
   5   1   7   34.44    1.71
   5   1   7   34.77    1.66
   5  -1   7   38.35    1.81
   5   1   7   35.35    1.55
   5   1   7   36.35    1.72
   5  -1   7   34.88    1.55
   5   1   7   37.01    1.75
   5   1   8    0.09    0.14
   5  -1   8   -0.06    0.14
  -5  -1  -8   -0.04    0.13
   5   1   8   -0.04    0.13
   5   1   8    0.21    0.16
   5   1   8    0.04    0.11
   5  -1   8    0.66    0.19
   5  -1   8    0.06    0.14
   5  -1   8    0.08    0.11
   5   1   8   -0.04    0.12
   5   1   8    0.21    0.15
   5  -1   8   -0.18    0.14
   5   1   8    0.08    0.13
   5   1   8    0.05    0.10
  -5  -1  -9   19.56    1.17
   5   1   9   22.85    1.07
   5   1   9   22.75    1.09
  -5  -1  -9   20.13    1.19
   5   1   9   21.41    1.05
   5  -1   9   22.01    1.12
   5   1   9   24.25    1.14
   5  -1   9   20.30    1.05
   5   1   9   21.65    1.06
   5   1   9   23.12    1.22
   5   1   9   20.33    1.05
   5   1  10   23.71    0.93
  -5  -1 -10   26.18    1.06
  -5  -1 -10   24.64    1.02
   5   1  10   22.07    0.92
   5   1  10   22.14    0.94
  -5  -1 -10   19.71    0.82
  -5   2  11   10.75    0.55
  -5  -2  11   11.32    0.58
   5  -2 -10    8.45    0.66
   5   2 -10    7.59    0.55
   5   2 -10    9.63    0.67
   5   2 -10    8.65    0.63
  -5   2  10   10.08    0.65
  -5   2  10    9.57    0.64
  -5  -2  10    9.48    0.69
  -5   2  10    8.78    0.69
  -5   2  10    8.80    0.61
   5   2  -9   24.53    1.36
   5  -2  -9   26.28    1.39
   5  -2  -9   25.11    1.35
   5   2  -9   26.64    1.41
   5  -2  -9   24.22    1.35
  -5  -2   9   25.86    1.38
  -5   2   9   26.28    1.28
   5   2  -9   25.49    1.32
  -5  -2   9   26.20    1.40
  -5   2   9   25.37    1.27
  -5   2   9   23.53    1.25
  -5   2   9   25.41    1.27
  -5   2   9   23.86    1.26
  -5   2   8  230.14    6.54
  -5   2   8  220.82    6.50
  -5   2   8  227.11    6.53
  -5  -2   8  201.77    6.53
  -5   2   8  229.82    6.61
  -5   2   8  224.76    7.11
  -5  -2   8  216.68    7.04
  -5  -2   8  223.09    6.76
   5   2  -8  237.28    6.89
   5  -2  -8  215.57    6.76
   5  -2  -8  221.93    6.74
   5   2  -8  238.03    6.90
   5  -2  -8  223.85    6.79
  -5   2   8  217.25    6.55
  -5  -2   8  224.19    6.87
  -5  -2   8  216.12    6.76
   5   2  -8  224.98    6.75
  -5   2   8  220.44    6.55
  -5   2   8  222.15    6.52
  -5   2   7    1.97    0.69
  -5  -2   7    3.83    0.96
  -5   2   7    2.12    0.37
  -5   2   7    2.68    0.39
  -5  -2   7    2.87    0.46
  -5   2   7    2.91    0.42
  -5   2   7    2.17    0.37
  -5   2   7    2.92    0.44
  -5   2   7    2.79    0.54
  -5  -2   7    3.16    0.56
  -5   2   7    2.11    0.38
  -5  -2   7    3.19    0.49
   5   2  -7    2.74    0.48
   5  -2  -7    2.97    0.50
   5   2  -7    2.93    0.51
   5  -2  -7    2.45    0.45
   5  -2  -7    1.72    0.33
   5  -2  -7    2.48    0.44
  -5   2   7    2.83    0.44
  -5  -2   7    3.10    0.53
   5   2  -7    1.99    0.63
  -5   2   7    1.70    0.52
   5   2  -7    2.22    0.68
   5  -2  -7    2.96    0.73
  -5  -2   7    3.63    0.57
   5   2  -7    2.35    0.45
  -5   2   6   48.32    1.97
  -5   2   6   46.11    1.94
  -5  -2   6   41.51    2.07
  -5   2   6   43.30    1.98
  -5   2   6   44.80    1.92
  -5   2   6   46.30    1.94
  -5   2   6   44.76    1.86
  -5   2   6   45.19    1.87
  -5   2   6   44.65    2.02
   5   2  -6   41.60    2.98
  -5   2   6   44.83    2.61
   5   2  -6   48.95    2.27
   5  -2  -6   45.45    2.18
   5  -2  -6   44.27    1.96
   5   2  -6   45.77    2.22
   5  -2  -6   44.02    2.16
   5  -2  -6   45.33    2.16
  -5   2   6   41.73    3.24
  -5  -2   6   46.07    3.34
   5   2  -6   46.57    2.20
  -5   2   6   46.74    2.38
  -5  -2   6   44.93    2.34
   5   2  -6   43.49    3.07
   5  -2  -6   40.03    2.91
  -5  -2   6   47.59    2.30
   5   2  -5  155.72    4.67
  -5   2   5  156.77    4.81
  -5   2   5  162.90    4.84
  -5  -2   5  155.11    5.15
  -5   2   5  159.87    4.93
  -5   2   5  154.72    5.38
  -5  -2   5  159.07    5.40
   5  -2  -5  156.48    5.25
  -5   2   5  156.08    4.69
  -5   2   5  156.98    4.82
  -5   2   5  160.66    4.71
   5   2  -5  159.25    6.56
  -5   2   5  155.87    5.68
   5   2  -5  168.64    5.32
   5  -2  -5  151.59    5.14
   5  -2  -5  153.64    4.93
   5   2  -5  163.40    5.28
   5  -2  -5  164.43    5.23
   5  -2  -5  151.07    5.13
   5  -2  -5  155.86    4.77
  -5  -2   5  156.33    5.28
   5   2  -5  155.13    5.23
  -5  -2   5  150.59    5.29
   5   2  -5  158.54    6.62
   5  -2  -5  157.76    6.51
  -5   2   4  129.11    5.93
  -5  -2   4  118.44    5.78
  -5   2   4  114.43    3.58
  -5   2   4  116.15    3.73
   5  -2  -4  114.73    4.24
   5   2  -4  113.66    3.64
  -5  -2   4  119.68    4.14
  -5   2   4  117.06    3.86
   5  -2  -4  116.08    4.02
   5   2  -4  121.94    4.21
   5   2  -4  124.00    5.38
  -5   2   4  118.78    4.41
   5   2  -4  122.69    4.19
   5  -2  -4  120.01    4.14
   5  -2  -4  113.75    3.91
   5  -2  -4  115.86    4.10
   5  -2  -4  113.30    4.07
   5   2  -4  124.22    4.21
   5  -2  -4  115.61    3.76
  -5   2   4  113.58    4.21
  -5  -2   4  121.18    4.29
  -5  -2   4  123.93    4.20
   5   2  -4  125.86    5.51
   5  -2  -4  115.82    5.26
   5   2  -3   37.59    1.51
   5   2  -3   33.31    1.36
   5  -2  -3   32.02    1.83
  -5  -2   3   32.64    1.76
  -5   2   3   34.41    1.56
  -5   2   3   37.24    2.78
  -5  -2   3   38.61    2.82
  -5   2   3   31.72    1.42
   5   2  -3   33.60    2.47
  -5   2   3   35.63    1.87
   5  -2  -3   33.47    1.64
   5   2  -3   36.04    1.82
   5  -2  -3   33.28    1.76
   5  -2  -3   34.19    1.77
   5   2  -3   40.37    1.90
   5  -2  -3   33.42    1.55
  -5  -2   3   34.26    1.77
   5  -2  -3   35.63    1.72
   5   2  -3   34.01    1.80
  -5   2   3   31.90    1.77
  -5  -2   3   33.32    1.78
   5   2  -2   90.12    4.63
   5  -2  -2   89.18    4.58
   5   2  -2   86.91    4.55
   5  -2  -2   83.44    4.46
  -5   2   2   78.11    4.31
  -5  -2   2   81.36    4.36
   5   2  -2   94.71    4.40
   5   2  -2   91.78    3.40
   5  -2  -2   91.59    3.39
   5   2  -2   95.84    3.44
   5  -2  -2   92.52    3.40
   5  -2  -2   89.58    3.08
  -5  -2   2   85.82    3.17
  -5  -2   2   91.16    3.30
   5   2  -2   89.23    2.80
   5   2  -2   90.06    3.43
   5   2  -2   93.92    2.90
   5   2  -2   91.97    2.95
   5   2  -2   92.53    2.89
   5  -2  -2   93.96    3.52
  -5   2   2   86.86    3.34
  -5  -2   2   85.82    3.32
   5   2  -1    2.28    0.71
   5  -2  -1    1.97    0.64
   5   2  -1    2.02    0.57
   5  -2  -1    1.76    0.34
  -5  -2   1    2.66    0.42
   5  -2  -1    1.59    0.38
   5   2  -1    2.36    0.30
  -5  -2   1    2.19    0.62
  -5   2   1    3.48    0.77
   5   2  -1    2.82    0.72
   5  -2  -1    2.78    0.72
   5   2  -1    2.21    0.31
   5   2  -1    2.63    0.33
   5   2  -1    2.49    0.32
  -5  -2   1    2.50    0.42
  -5   2   1    2.35    0.41
   5   2   0    5.09    0.47
   5  -2   0    5.25    0.65
   5  -2   0    4.81    0.59
   5   2   0    5.19    0.46
  -5  -2   0    5.33    0.96
  -5   2   0    4.32    0.86
   5   2   0    4.26    0.89
   5  -2   0    5.36    0.99
   5   2   0    5.59    1.03
   5  -2   0    5.57    1.02
   5   2   0    6.05    0.99
   5  -2   0    5.31    0.56
  -5   2   0    3.55    0.51
   5   2   0    5.28    0.48
   5   2   0    5.15    0.63
  -5  -2   0    4.28    0.56
   5   2   1   14.97    0.82
   5   2   1   14.72    0.85
   5   2   1   12.58    1.05
   5  -2   1   12.43    1.04
   5   2   1   14.29    0.82
   5   2   1   13.74    0.84
   5   2   1   15.42    1.21
   5   2   1   15.27    1.74
   5  -2   1   14.56    1.70
   5   2   1   14.55    1.67
   5  -2   1   13.82    1.67
   5  -2   1   15.92    0.91
  -5  -2  -1   15.45    1.80
   5   2   1   12.01    1.04
   5  -2   1   14.51    1.11
   5   2   1   15.73    1.62
   5   2   1   14.35    1.11
   5  -2   1   13.35    1.06
  -5  -2  -1   13.21    1.55
  -5   2  -1   14.36    1.58
   5   2   1   16.94    0.91
   5   2   1   15.07    0.88
   5  -2   1   13.86    1.05
   5  -2   1   13.77    1.10
   5   2   2   56.78    2.10
   5   2   2   57.27    2.10
  -5  -2  -2   58.56    3.43
  -5   2  -2   56.47    3.41
   5   2   2   59.34    2.15
   5   2   2   57.79    2.08
   5  -2   2   52.75    2.35
   5  -2   2   59.95    2.54
   5  -2   2   54.61    2.39
   5   2   2   54.77    2.04
   5   2   2   57.14    2.09
   5   2   2   55.64    3.55
   5  -2   2   57.56    3.64
   5   2   2   53.53    3.48
   5  -2   2   60.23    3.70
   5   2   2   51.68    2.48
   5  -2   2   56.97    2.55
  -5  -2  -2   58.00    3.73
   5  -2   2   54.08    2.11
   5   2   2   50.47    2.45
   5  -2   2   57.81    2.56
  -5  -2  -2   58.08    2.51
   5   2   2   62.54    3.50
   5  -2   2   53.73    2.08
   5   2   2   54.45    2.48
   5  -2   2   56.23    2.52
  -5  -2  -2   55.32    2.57
   5  -2   3   16.93    1.05
  -5  -2  -3   20.40    1.99
  -5   2  -3   18.56    1.91
   5   2   3   19.20    1.04
   5   2   3   19.49    1.07
   5   2   3   18.76    1.11
   5   2   3   19.46    1.24
   5   2   3   17.96    1.04
   5  -2   3   18.03    1.19
   5   2   3   19.19    1.01
   5  -2   3   20.00    1.29
   5  -2   3   17.52    1.21
   5   2   3   17.04    0.99
   5   2   3   16.97    1.28
   5  -2   3   18.52    1.33
   5   2   3   19.20    2.03
   5  -2   3   17.37    1.93
   5   2   3   17.11    1.98
   5  -2   3   17.04    1.92
  -5  -2  -3   14.43    1.83
   5  -2   3   18.44    1.07
   5  -2   3   20.26    1.43
   5   2   3   17.34    1.80
  -5  -2  -3   18.25    1.28
  -5  -2  -3   17.75    1.34
   5  -2   3   17.99    1.32
   5   2   3   17.85    1.29
   5   2   3   17.15    1.32
   5   2   3   15.81    1.26
   5  -2   3   16.49    1.26
   5  -2   4   16.13    1.06
   5   2   4   16.10    0.97
   5   2   4   15.41    0.99
   5   2   4   17.52    1.38
  -5  -2  -4   15.21    1.79
  -5   2  -4   18.24    1.98
   5   2   4   17.47    0.95
   5  -2   4   17.93    1.22
   5  -2   4   15.70    1.09
   5   2   4   16.26    1.00
   5   2   4   17.27    1.00
   5   2   4   16.34    1.91
   5  -2   4   17.22    1.95
   5   2   4   17.99    2.01
   5  -2   4   13.55    1.76
   5   2   4   16.86    1.08
   5   2   4   16.77    1.18
  -5  -2  -4   16.83    1.98
   5  -2   4   14.86    0.96
   5  -2   4   16.30    1.29
  -5  -2  -4   17.00    1.37
  -5  -2  -4   15.46    1.18
  -5  -2  -4   17.69    1.34
   5  -2   4   15.30    1.24
   5   2   4   17.08    1.27
   5   2   4   17.97    1.36
   5   2   4   14.84    1.70
  -5  -2  -5   87.97    4.85
  -5   2  -5  101.85    5.24
   5   2   5   96.39    3.23
   5   2   5   97.51    3.18
   5   2   5   93.57    3.79
   5   2   5   95.40    3.27
   5   2   5   98.19    3.27
   5   2   5   99.00    3.21
   5   2   5   91.56    3.45
   5   2   5   92.66    3.31
   5   2   5   82.41    4.77
   5  -2   5   93.85    5.01
   5   2   5   87.76    4.91
   5  -2   5   95.88    5.08
   5   2   5   90.82    3.16
  -5  -2  -5   89.50    4.93
   5  -2   5   89.91    3.22
   5  -2   5   92.41    3.66
  -5  -2  -5  102.36    3.95
  -5  -2  -5   92.97    3.52
   5   2   5   91.16    3.01
   5   2   5   92.70    3.73
  -5  -2  -5   91.90    3.65
   5   2   5   86.36    3.50
   5  -2   5   89.91    3.09
   5  -2   5   92.82    3.38
   5   2   6    0.43    0.18
   5   2   6    0.40    0.17
   5   2   6    1.07    0.36
   5   2   6    0.42    0.18
   5   2   6    0.36    0.17
   5   2   6    0.32    0.17
   5  -2   6    0.45    0.18
   5  -2   6    1.62    0.35
   5  -2   6    0.31    0.22
   5  -2   6    0.23    0.15
  -5  -2  -6    0.82    0.31
   5  -2   6    0.80    0.31
   5   2   6    0.29    0.24
   5   2   6    0.55    0.28
   5   2   6    0.42    0.16
  -5  -2  -6    0.16    0.31
  -5   2  -6   -0.18    0.20
   5   2   6    0.65    0.26
   5   2   7   78.60    2.83
   5   2   7   83.31    3.23
   5   2   7   83.91    3.25
   5   2   7   81.57    3.21
   5  -2   7   75.57    2.86
   5  -2   7   75.34    2.99
   5  -2   7   79.49    3.14
   5  -2   7   80.49    3.25
  -5  -2  -7   80.46    3.25
   5   2   7   82.31    2.77
   5   2   7   80.80    3.00
   5   2   7   78.85    2.89
   5  -2   7   82.77    3.04
   5   2   7   81.77    2.75
   5   2   7   81.10    2.89
  -5  -2  -8   61.80    2.45
   5  -2   8   61.64    2.51
   5   2   8   66.06    2.32
   5   2   8   62.68    2.34
   5   2   8   60.97    2.27
  -5  -2  -8   59.23    2.28
   5   2   8   64.07    2.30
   5   2   8   61.02    2.43
   5   2   8   59.05    2.41
   5   2   8   59.64    2.42
   5   2   8   61.78    2.41
   5  -2   8   56.60    2.23
   5  -2   8   61.03    2.27
   5  -2   8   62.21    2.44
   5   2   9   22.52    1.10
  -5  -2  -9   24.73    1.20
   5   2   9   24.71    1.05
   5  -2   9   21.92    1.11
   5   2   9   21.76    1.01
   5   2   9   25.89    1.10
   5   2   9   24.39    1.07
   5   2   9   26.27    1.13
  -5  -2  -9   20.32    1.01
  -5  -2  -9   23.06    1.19
   5   2   9   23.77    1.08
   5   2   9   23.37    1.06
   5   2  10    0.39    0.09
  -5  -2 -10    0.54    0.12
  -5  -2 -10    0.48    0.12
   5   2  10    0.33    0.08
   5   2  10    0.25    0.08
  -5   3  10    1.22    0.19
  -5   3  10    1.25    0.18
  -5   3  10    1.16    0.18
  -5  -3  10    1.18    0.19
  -5  -3  10    1.24    0.19
  -5   3   9    1.21    0.23
  -5   3   9    1.21    0.22
  -5  -3   9    1.14    0.24
  -5   3   9    1.01    0.21
  -5   3   9    0.85    0.19
  -5  -3   9    1.18    0.28
  -5   3   8  182.96    5.54
  -5   3   8  199.82    5.50
  -5   3   8  178.64    5.47
  -5  -3   8  185.50    5.80
  -5   3   8  190.23    5.44
  -5   3   8  194.05    5.46
  -5   3   8  194.52    5.56
  -5  -3   8  185.01    5.62
  -5   3   8  188.12    5.48
   5  -3  -8  173.42    5.40
   5  -3  -8  180.56    5.71
  -5   3   7    0.64    0.23
  -5   3   7    0.74    0.20
  -5   3   7    0.73    0.22
  -5   3   7    1.20    0.27
  -5  -3   7    0.47    0.22
   5  -3  -7    0.44    0.20
   5  -3  -7    0.67    0.25
   5  -3  -7    0.27    0.15
  -5  -3   7    0.64    0.30
  -5  -3   7    0.93    0.31
  -5   3   7    1.02    0.24
  -5   3   7    1.07    0.26
  -5   3   7    0.41    0.17
  -5   3   7    0.59    0.20
  -5   3   6   63.43    2.35
  -5   3   6   67.16    2.39
  -5   3   6   67.03    2.50
  -5   3   6   59.54    2.61
  -5   3   6   59.61    2.35
  -5   3   6   64.93    2.31
  -5   3   6   64.53    2.33
  -5   3   6   63.26    2.65
  -5  -3   6   59.11    2.46
   5  -3  -6   59.78    2.51
   5  -3  -6   65.62    2.41
  -5  -3   6   68.77    2.95
   5  -3  -6   62.18    2.51
   5   3  -6   64.44    3.91
  -5   3   6   58.34    3.04
  -5   3   5   12.44    0.80
  -5   3   5   10.64    0.94
  -5  -3   5   10.53    0.93
  -5   3   5   13.72    0.94
   5   3  -5   11.37    0.74
  -5   3   5   10.96    1.15
   5   3  -5   11.41    1.55
   5  -3  -5   12.56    0.97
   5  -3  -5   13.51    1.00
   5  -3  -5   12.12    0.96
   5  -3  -5   11.30    0.85
  -5  -3   5   12.50    1.10
   5  -3  -5   11.72    0.91
  -5   3   5   11.53    0.82
  -5   3   5   12.24    0.78
  -5  -3   4  106.03    3.71
  -5   3   4  107.49    3.49
  -5   3   4   99.55    3.22
   5   3  -4  101.65    3.28
  -5  -3   4   98.63    5.06
   5  -3  -4   97.11    3.61
   5  -3  -4  105.25    3.50
  -5  -3   4  102.34    3.94
  -5   3   4  100.17    3.32
  -5  -3   4   98.25    3.87
   5   3  -4  107.01    5.24
  -5   3   4   98.23    4.01
   5   3  -3   30.71    1.39
  -5  -3   3   30.48    1.77
   5  -3  -3   27.01    2.29
   5  -3  -3   29.63    2.40
  -5   3   3   29.89    1.36
   5  -3  -3   32.23    1.67
   5  -3  -3   30.09    1.51
  -5  -3   3   29.26    1.60
  -5  -3   3   30.27    1.61
  -5  -3   3   29.85    1.79
  -5  -3   3   31.77    2.68
   5   3  -3   28.80    2.48
   5   3  -2    0.40    0.14
   5   3  -2    0.22    0.13
   5  -3  -2    0.60    0.29
  -5  -3   2    0.38    0.23
  -5  -3   2    0.62    0.39
  -5  -3   2    0.49    0.21
   5  -3  -2    0.13    0.21
   5  -3  -2    0.53    0.36
  -5  -3   2    0.68    0.49
   5  -3  -2    0.05    0.19
   5  -3  -2    0.27    0.18
  -5  -3   2   -0.10    0.21
   5   3  -2    0.53    0.16
  -5  -3   2    0.55    0.23
  -5  -3   2    0.42    0.22
   5   3  -2    0.44    0.36
   5  -3  -1    7.34    1.12
   5  -3  -1    9.53    1.29
  -5  -3   1    9.60    1.25
   5  -3  -1    8.80    0.65
  -5  -3   1   10.33    1.51
  -5  -3   1    7.93    0.82
   5  -3  -1    9.43    0.79
  -5  -3   1    8.58    0.84
  -5  -3   1    8.96    0.83
   5   3  -1    8.89    0.68
   5   3  -1    9.75    0.65
   5   3  -1    6.38    0.80
   5  -3  -1    7.65    0.90
   5   3  -1    9.74    0.64
   5   3  -1    8.08    0.62
  -5  -3   1    8.59    0.76
   5  -3   0   13.04    1.50
   5  -3   0   13.52    1.52
  -5  -3   0   12.29    1.40
   5  -3   0   13.56    0.85
  -5  -3   0   13.97    1.81
  -5  -3   0   13.97    1.04
   5  -3   0   14.92    1.25
   5   3   0   13.34    0.82
  -5  -3   0   13.18    1.10
   5   3   0   14.17    1.20
  -5  -3   0   13.67    1.17
   5   3   0   13.08    0.85
   5   3   0   13.59    0.83
  -5  -3   0   12.87    0.95
   5   3   0   14.57    0.87
   5  -3   1  135.67    4.20
   5   3   1  129.59    4.15
  -5  -3  -1  128.72    4.35
   5   3   1  135.78    4.90
   5  -3   1  134.18    4.41
   5   3   1  137.27    4.20
   5   3   1  139.41    4.20
  -5  -3  -1  135.23    4.85
   5   3   1  134.07    4.85
  -5  -3  -1  125.55    5.47
   5  -3   1  139.43    5.82
   5  -3   1  140.05    5.82
   5  -3   1  130.91    4.82
   5   3   1  137.07    4.02
   5   3   1  136.34    4.15
   5  -3   2    3.60    0.46
   5  -3   2    2.75    0.70
  -5  -3  -2    2.45    0.78
   5   3   2    2.89    0.40
   5   3   2    3.42    0.42
   5   3   2    3.12    0.58
   5  -3   2    2.39    0.43
   5   3   2    2.45    0.52
  -5  -3  -2    2.57    0.50
   5   3   2    3.03    0.40
   5   3   2    2.91    0.37
   5   3   2    3.29    0.39
   5   3   2    2.58    0.37
   5  -3   2    1.94    0.61
   5   3   3   27.63    1.49
   5   3   3   27.17    1.35
   5   3   3   29.01    1.84
   5   3   3   27.36    1.39
   5   3   3   28.51    1.33
  -5  -3  -3   28.13    2.72
   5  -3   3   27.26    1.40
   5  -3   3   27.84    1.79
  -5  -3  -3   30.70    1.89
  -5  -3  -3   26.88    1.68
   5   3   3   28.56    1.81
  -5  -3  -3   24.98    1.72
   5   3   3   28.13    1.35
   5   3   3   27.08    1.34
  -5  -3  -4   15.78    1.99
   5  -3   4   13.43    0.97
   5  -3   4   16.20    1.32
   5  -3   4   16.64    1.27
  -5  -3  -4   17.70    1.39
   5   3   4   17.23    1.34
   5   3   4   17.07    1.37
   5   3   4   14.83    1.00
   5   3   4   16.69    0.94
   5   3   4   16.63    1.00
   5   3   4   17.17    1.04
   5   3   4   17.94    1.05
   5   3   4   17.06    1.12
   5   3   5   56.07    2.66
   5   3   5   55.59    2.22
   5   3   5   56.56    2.16
   5   3   5   56.53    2.15
   5   3   5   57.43    2.25
   5   3   5   57.27    2.72
   5   3   5   56.85    2.32
  -5  -3  -5   51.65    3.68
   5  -3   5   59.41    2.67
  -5  -3  -5   57.75    2.76
   5  -3   5   55.16    2.55
   5  -3   5   50.28    2.06
  -5  -3  -5   55.75    2.46
   5   3   5   54.70    2.13
   5   3   6    0.52    0.25
   5  -3   6    0.30    0.20
   5  -3   6    0.34    0.22
  -5  -3  -6    0.49    0.26
   5   3   6    0.61    0.20
   5   3   6    0.49    0.18
   5   3   6    0.38    0.17
   5   3   6    0.58    0.18
   5   3   6    0.47    0.18
   5   3   6    0.58    0.22
  -5  -3  -6    0.73    0.27
  -5  -3  -6    1.17    0.33
  -5  -3  -7   25.94    1.45
   5   3   7   24.27    1.27
  -5  -3  -7   26.71    1.43
   5  -3   7   25.77    1.40
   5  -3   7   23.10    1.35
  -5  -3  -7   26.96    1.54
   5   3   7   25.16    1.20
  -5  -3  -7   26.26    1.43
   5   3   7   26.10    1.28
   5   3   7   25.13    1.26
   5  -3   8    0.54    0.19
  -5  -3  -8    0.44    0.18
   5   3   8    0.12    0.12
  -5  -3  -8    0.11    0.15
  -5  -3  -8    0.15    0.15
   5   3   8    0.45    0.15
  -5  -3  -8    0.22    0.14
   5   3   8    0.04    0.11
   5   3   8    0.15    0.10
  -5  -3  -9   16.05    0.79
   5   3   9   15.93    0.71
  -5  -3  -9   17.15    0.82
   5   3   9   15.60    0.70
  -5  -3  -9   17.08    0.80
  -5   4   9   12.34    0.63
  -5   4   9   13.24    0.65
  -5   4   9   12.45    0.61
  -5  -4   9   12.88    0.71
  -5   4   8  114.27    3.50
  -5   4   8  118.70    3.39
  -5   4   8  120.74    3.44
  -5  -4   8  110.34    3.29
  -5  -4   8  106.70    3.25
   5  -4  -8  104.69    3.40
   5  -4  -8  109.04    3.22
  -5  -4   8  122.29    3.69
  -5  -4   8  116.92    3.62
  -5   4   8  102.45    3.34
   5  -4  -8  121.78    3.91
  -5   4   8  115.99    3.41
   5  -4  -7    1.05    0.26
   5  -4  -7    0.90    0.21
  -5  -4   7    1.05    0.27
  -5  -4   7    0.95    0.27
  -5   4   7    0.65    0.21
  -5   4   7    1.18    0.24
  -5   4   7    0.89    0.21
  -5   4   7    0.76    0.20
  -5   4   7    0.97    0.22
  -5   4   7    1.02    0.26
  -5   4   6   30.36    1.60
  -5   4   6   28.38    1.28
  -5   4   6   28.56    1.35
   5  -4  -6   27.84    1.48
  -5   4   6   29.65    1.35
  -5   4   6   27.84    1.23
  -5  -4   6   28.73    1.59
   5  -4  -6   30.93    1.41
  -5  -4   5   64.51    2.93
   5  -4  -5   65.93    2.69
  -5  -4   5   70.42    2.83
   5  -4  -5   70.44    2.59
  -5  -4   5   70.64    2.96
  -5   4   5   70.82    2.49
  -5   4   5   65.79    2.34
  -5   4   5   67.10    2.81
  -5   4   5   66.45    2.43
  -5  -4   4   51.70    2.47
   5  -4  -4   46.74    2.20
  -5  -4   4   53.82    2.34
   5  -4  -4   53.95    2.17
   5   4  -4   50.08    2.26
   5   4  -4   50.39    1.91
  -5   4   4   44.40    1.80
   5   4  -4   55.12    3.56
  -5   4   4   47.07    1.90
  -5  -4   4   52.65    2.51
   5   4  -3   14.86    0.90
  -5   4   3   12.90    0.81
  -5  -4   3   14.22    1.07
   5  -4  -3   12.49    0.77
  -5  -4   3   11.48    1.58
   5  -4  -3   13.25    1.05
  -5  -4   3   14.84    1.09
   5  -4  -3   12.91    0.96
  -5  -4   3   14.71    1.22
   5   4  -3   12.33    1.05
  -5  -4   3   13.53    1.15
   5   4  -3   15.49    1.83
  -5  -4   2   24.75    1.57
   5  -4  -2   27.74    1.27
  -5  -4   2   25.51    2.48
   5   4  -2   29.67    2.58
  -5  -4   2   29.37    1.55
   5  -4  -2   27.63    1.48
   5   4  -2   24.19    1.17
   5   4  -2   26.70    1.32
   5   4  -2   22.38    1.52
  -5  -4   2   30.18    1.75
  -5  -4   2   29.05    1.71
   5  -4  -1    0.70    0.27
  -5  -4   1    0.73    0.45
   5  -4  -1    0.65    0.21
  -5  -4   1    1.21    0.35
  -5  -4   1    0.89    0.29
  -5  -4   1    0.71    0.27
   5   4  -1    1.22    0.36
   5   4  -1    0.64    0.22
   5   4  -1    0.78    0.19
   5   4  -1    1.11    0.24
   5   4  -1    1.33    0.55
   5   4   0    0.64    0.18
   5   4   0    0.70    0.20
   5   4   0    0.42    0.23
  -5  -4   0    1.51    0.63
   5  -4   0    0.45    0.26
   5  -4   0    0.96    0.25
   5  -4   0    0.65    0.26
  -5  -4   0    0.75    0.28
  -5  -4   0    1.16    0.30
   5   4   0    0.87    0.32
  -5  -4   0    0.85    0.32
   5   4   0    1.46    0.27
   5   4   0    1.01    0.25
   5   4   0    0.50    0.37
   5   4   1    3.34    0.43
   5   4   1    4.00    0.63
   5   4   1    3.39    0.43
   5  -4   1    4.38    0.67
   5  -4   1    3.85    0.53
  -5  -4  -1    3.83    0.61
   5   4   1    3.63    0.60
  -5  -4  -1    4.04    0.65
   5  -4   1    3.00    0.42
  -5  -4  -1    3.87    0.98
   5   4   1    3.74    0.46
   5   4   1    2.95    0.40
   5   4   1    4.59    1.01
   5   4   2   28.22    1.39
   5   4   2   24.50    1.66
   5   4   2   26.54    1.24
   5   4   2   27.25    1.35
   5  -4   2   27.28    1.38
  -5  -4  -2   22.84    2.51
   5  -4   2   27.16    1.77
  -5  -4  -2   29.42    1.76
  -5  -4  -2   27.42    1.75
   5   4   2   28.23    1.74
   5   4   2   28.93    1.38
   5   4   2   27.72    1.38
   5   4   2   29.21    2.52
   5   4   3   12.04    0.95
   5   4   3   12.74    1.05
   5   4   3   13.21    0.88
   5   4   3   12.12    0.80
   5   4   3   11.75    1.10
   5   4   3   12.78    0.82
   5   4   3   12.75    0.85
  -5  -4  -3   10.27    1.63
   5  -4   3   12.48    0.87
  -5  -4  -3   13.48    1.16
   5   4   3   12.77    1.13
   5   4   3   13.00    0.89
   5   4   3   11.77    0.81
   5   4   3   10.18    1.47
   5  -4   3   11.55    1.10
  -5  -4  -4    5.60    0.74
   5   4   4    5.42    0.53
   5   4   4    4.96    0.52
   5   4   4    4.23    0.63
   5   4   4    5.51    0.56
   5   4   4    5.98    0.52
   5   4   4    5.11    0.51
   5   4   4    5.42    0.65
   5   4   4    5.70    0.73
   5   4   5   37.36    1.93
   5   4   5   35.82    1.91
   5   4   5   34.18    1.85
   5   4   5   36.23    1.61
  -5  -4  -5   34.98    1.91
   5   4   5   35.35    1.56
   5   4   5   35.99    1.78
   5   4   5   35.31    1.54
   5   4   5   38.36    1.60
   5   4   5   37.28    1.59
   5   4   5   37.44    1.57
   5  -4   6    0.47    0.22
   5   4   6    0.20    0.11
   5   4   6    0.35    0.22
   5   4   6    0.25    0.17
   5   4   6    0.53    0.22
   5   4   6    0.30    0.19
   5   4   6    0.45    0.16
  -5  -4  -6    0.50    0.23
   5   4   6    0.41    0.15
   5   4   6    0.39    0.16
   5   4   7   38.87    1.49
  -5  -4  -7   38.80    1.61
  -5  -4  -7   37.74    1.62
   5   4   7   39.80    1.47
   5   4   7   38.69    1.48
   5  -4   7   38.20    1.59
   5   4   7   36.08    1.62
   5   4   7   38.89    1.66
   5   4   7   36.33    1.60
   5   4   7   39.24    1.57
   5   4   8   34.15    1.19
  -5  -4  -8   30.23    1.26
   5   4   8   30.84    1.13
  -5  -4  -8   32.72    1.24
  -5  -4  -8   31.57    1.18
   5   4   8   30.84    1.22
  -5  -5   8   72.58    2.18
  -5  -5   8   76.38    2.20
  -5   5   8   71.85    2.09
  -5   5   7    0.67    0.15
  -5   5   7    0.54    0.13
  -5   5   7    0.59    0.14
  -5   5   7    0.73    0.16
  -5  -5   7    0.26    0.13
  -5   5   7    0.85    0.20
   5  -5  -7    0.69    0.16
  -5  -5   7    0.52    0.17
  -5   5   6   31.19    1.18
  -5   5   6   30.82    1.22
  -5  -5   6   32.03    1.48
  -5   5   6   30.95    1.41
   5  -5  -6   28.41    1.52
  -5  -5   6   32.52    1.44
   5  -5  -6   29.58    1.28
  -5  -5   5    4.87    0.53
   5  -5  -5    4.01    0.44
  -5  -5   5    4.66    0.56
  -5   5   5    3.96    0.36
  -5   5   5    4.50    0.40
   5  -5  -5    3.35    0.51
   5  -5  -4   43.06    2.06
  -5  -5   4   40.81    1.82
   5  -5  -4   41.37    1.74
  -5  -5   4   41.03    1.96
   5   5  -4   37.41    1.49
   5   5  -4   35.27    1.66
  -5   5   4   40.14    1.50
  -5   5   4   38.79    1.46
  -5   5   4   39.95    1.89
   5   5  -3   10.75    0.86
   5  -5  -3   11.59    0.98
   5   5  -3   11.22    0.73
  -5  -5   3   10.71    0.85
   5  -5  -3   10.38    0.65
  -5  -5   2    0.09    0.16
   5   5  -2    0.05    0.15
  -5  -5   2    0.04    0.16
  -5  -5   2    0.26    0.19
   5  -5  -2    0.36    0.16
  -5  -5   2    0.23    0.20
   5   5  -2    0.07    0.12
   5   5  -1    5.30    0.53
  -5  -5   1    5.30    0.53
   5  -5  -1    4.84    0.56
   5   5  -1    4.98    0.45
  -5  -5   1    5.59    0.54
  -5  -5   1    4.53    0.58
   5  -5  -1    5.00    0.49
   5   5  -1    5.57    0.64
   5   5  -1    5.12    0.44
  -5  -5   0    2.15    0.43
   5  -5   0    1.72    0.34
   5   5   0    2.00    0.38
  -5  -5   0    2.30    0.39
   5  -5   0    1.72    0.37
   5  -5   0    2.09    0.33
   5   5   0    2.67    0.45
  -5  -5   0    2.07    0.40
   5   5   0    1.61    0.28
   5   5   0    2.06    0.34
   5   5   0    1.83    0.29
   5   5   1   50.85    1.90
   5   5   1   49.45    2.22
   5  -5   1   51.79    2.01
   5  -5   1   53.61    2.38
  -5  -5  -1   53.99    2.32
   5   5   1   56.33    2.04
   5   5   1   52.71    1.99
   5   5   1   50.35    2.28
   5   5   2    1.19    0.32
   5  -5   2    1.44    0.36
   5  -5   2    1.44    0.28
  -5  -5  -2    1.74    0.35
   5   5   2    1.25    0.31
   5   5   2    1.20    0.31
  -5  -5  -2    0.84    0.26
   5   5   2    1.22    0.26
   5   5   2    1.41    0.26
   5   5   2    1.42    0.27
   5   5   2    0.98    0.23
   5  -5   3    9.36    0.69
   5  -5   3   10.30    0.86
  -5  -5  -3   11.00    0.72
   5   5   3    9.97    0.69
   5   5   3   10.38    0.69
   5   5   3   10.89    0.72
   5   5   3    9.70    0.77
   5   5   3   10.03    0.83
   5   5   3    9.67    0.81
   5   5   3    9.74    0.82
   5   5   3    8.82    0.79
   5   5   3   10.15    0.71
  -5  -5  -3    9.60    0.82
   5   5   4   10.86    0.70
   5   5   4   10.38    0.63
   5   5   4   10.61    0.69
   5   5   4   11.69    0.79
   5   5   4   10.92    0.80
   5   5   4    9.02    0.75
   5   5   4    9.33    0.76
   5   5   4    8.25    0.72
  -5  -5  -4   10.64    0.83
   5  -5   4   10.74    0.83
  -5  -5  -5   28.01    1.35
   5   5   5   27.43    1.26
   5   5   5   30.38    1.27
   5   5   5   28.59    1.14
   5   5   5   31.14    1.20
   5  -5   5   27.79    1.30
  -5  -5  -5   23.68    1.07
  -5  -5  -5   26.44    1.29
  -5  -5  -5   26.42    1.23
   5   5   5   27.75    1.16
   5   5   5   28.90    1.20
   5   5   5   24.33    1.23
   5   5   5   24.92    1.24
   5   5   5   25.43    1.23
   5   5   5   28.87    1.17
  -5  -5  -6    0.67    0.17
  -5  -5  -6    0.50    0.11
   5   5   6    0.47    0.13
   5   5   6    0.53    0.15
   5   5   6    0.60    0.14
   5  -5   6    0.76    0.17
   5   5   6    0.33    0.13
   5   5   6    0.71    0.16
   5   5   6    0.74    0.16
   5   5   7    8.77    0.43
  -5  -5  -7   10.06    0.48
  -5  -5  -7    9.55    0.46
   5   5   7    8.82    0.41
  -5  -6   5   18.52    0.76
  -5   6   5   16.81    0.69
  -5  -6   5   19.18    0.78
   5  -6  -5   19.42    0.81
  -5  -6   4   16.88    0.80
  -5  -6   4   17.83    0.88
  -5   6   4   16.62    0.87
  -5  -6   4   19.67    0.94
  -5  -6   4   17.57    0.79
  -5   6   4   15.99    0.87
  -5  -6   3    5.02    0.47
  -5  -6   3    4.73    0.38
  -5   6   3    4.51    0.45
   5  -6  -3    4.11    0.29
  -5  -6   3    5.85    0.43
   5  -6  -3    5.53    0.45
  -5  -6   3    6.27    0.54
  -5  -6   2    4.65    0.38
   5  -6  -2    5.29    0.46
  -5  -6   2    5.13    0.52
   5   6  -2    5.31    0.42
  -5  -6   2    4.60    0.47
  -5  -6   2    4.63    0.37
  -5   6   2    5.60    0.51
   5  -6  -2    5.20    0.38
   5   6  -1    0.38    0.13
  -5  -6   1    0.19    0.14
  -5  -6   1    0.20    0.12
   5  -6  -1    0.04    0.08
   5   6   0   -0.03    0.08
  -5  -6   0   -0.03    0.12
   5   6   0    0.06    0.06
   5   6   0    0.07    0.10
  -5  -6   0   -0.04    0.12
   5  -6   0    0.02    0.09
  -5  -6   0    0.09    0.09
   5   6   1    0.44    0.13
  -5  -6  -1    0.44    0.17
   5   6   1    0.39    0.14
   5   6   1    0.43    0.16
  -5  -6  -1    0.76    0.20
   5   6   1    0.57    0.14
   5  -6   1    0.64    0.16
   5   6   2   10.79    0.67
   5   6   2   11.15    0.68
   5   6   2   10.75    0.60
   5  -6   2   10.42    0.60
  -5  -6  -2    9.69    0.58
   5   6   2   12.27    0.65
   5   6   2   11.07    0.60
  -5  -6  -3    5.50    0.47
   5   6   3    6.29    0.46
   5   6   3    5.83    0.42
  -5  -6  -3    5.28    0.43
  -5  -6  -4    0.66    0.15
   5   6   4    0.75    0.13
   5   6   4    0.69    0.14
   5   6   4    0.66    0.12
  -5  -6  -4    0.58    0.11
   6   0 -11    2.74    0.26
   6   0 -11    2.45    0.26
   6   0 -11    2.76    0.27
   6   0 -10    1.28    0.27
   6   0 -10    1.32    0.26
   6   0 -10    1.44    0.27
  -6   0  10    1.33    0.23
  -6   0   9    2.68    0.40
   6   0  -9    2.98    0.46
   6   0  -9    2.22    0.41
  -6   0   9    2.88    0.50
  -6   0   9    3.18    0.42
   6   0  -9    2.89    0.45
   6   0  -8    7.38    0.79
  -6   0   8    8.82    0.81
  -6   0   8    8.66    0.78
  -6   0   8    8.19    0.93
   6   0  -8    7.61    0.81
   6   0  -8    9.45    0.89
  -6   0   7   27.17    1.53
   6   0  -7   25.46    1.64
   6   0  -7   29.74    1.75
   6   0  -7   28.95    1.74
  -6   0   7   30.53    1.93
  -6   0   7   28.24    1.56
  -6   0   7   29.61    1.59
   6   0  -6   11.88    1.07
   6   0  -6   10.57    1.01
  -6   0   6   11.43    0.96
   6   0  -6   11.35    1.59
   6   0  -6   10.90    1.02
  -6   0   6   11.95    0.96
  -6   0   6    9.19    0.85
  -6   0   6   11.40    0.94
  -6   0   6    9.72    0.90
  -6   0   6   11.26    1.13
   6   0  -5   74.32    2.90
  -6   0   5   73.00    2.94
   6   0  -5   75.95    3.19
   6   0  -5   75.70    3.20
  -6   0   5   75.29    2.91
   6   0  -5   72.34    3.11
   6   0  -5   72.72    4.32
  -6   0   5   77.82    4.89
  -6   0   5   76.90    3.36
  -6   0   5   70.28    2.85
  -6   0   4   30.18    1.53
   6   0  -4   27.21    1.70
   6   0  -4   27.60    1.72
  -6   0   4   29.88    1.54
   6   0  -4   28.13    2.51
  -6   0   4   27.45    1.56
   6   0  -4   30.21    1.57
   6   0  -4   23.94    1.35
  -6   0   4   25.90    1.74
  -6   0   4   27.04    2.68
  -6   0   3   55.08    3.81
   6   0  -3   56.53    2.62
   6   0  -3   52.85    2.55
  -6   0   3   56.45    2.26
  -6   0   3   57.17    2.67
  -6   0   3   54.80    2.39
   6   0  -3   56.89    2.34
   6   0  -3   52.30    2.21
   6   0  -3   51.59    2.12
  -6   0   3   60.14    2.31
   6   0  -2    7.28    1.29
  -6   0   2    8.72    0.72
   6   0  -2    6.30    1.23
   6   0  -2    7.66    0.86
   6   0  -2    8.89    0.93
  -6   0   2    9.06    0.72
   6   0  -2    8.45    0.76
   6   0  -2    9.91    0.78
  -6   0   2    7.33    0.74
   6   0  -2    8.71    0.72
  -6   0   2    7.69    0.85
  -6   0   2    6.77    1.24
  -6   0   1   94.06    5.02
   6   0  -1   98.82    3.43
   6   0  -1   99.22    3.39
   6   0  -1   94.34    3.33
  -6   0   1   96.38    3.54
   6   0  -1  100.03    3.36
  -6   0   1  101.45    3.79
   6   0  -1  100.72    3.89
   6   0  -1   96.09    3.83
   6   0  -1  101.75    5.41
   6   0  -1   95.91    5.28
   6   0   0   97.43    3.30
   6   0   0  107.54    3.48
  -6   0   0  103.10    5.23
   6   0   0  104.01    5.55
   6   0   0   99.88    5.43
   6   0   0   98.32    3.96
   6   0   0  104.59    4.02
   6   0   0  103.50    3.48
   6   0   0   99.59    3.45
   6   0   1  272.22    8.19
   6   0   1  262.69    8.13
  -6   0  -1  238.69    9.46
   6   0   1  255.67    7.64
   6   0   1  263.92    7.51
   6   0   1  253.23    7.39
   6   0   1  243.17    7.37
   6   0   1  251.17    7.33
   6   0   1  265.87    7.43
   6   0   1  260.72   10.19
   6   0   1  261.98   10.23
   6   0   1  262.55    7.82
   6   0   2  118.30    6.20
   6   0   2  120.49    6.21
   6   0   2  116.17    4.58
   6   0   2  124.62    3.99
   6   0   2  117.02    3.96
  -6   0  -2  130.32    5.71
   6   0   2  122.55    4.63
  -6   0  -2  112.46    5.71
   6   0   2  120.21    4.17
   6   0   2  120.82    4.54
   6   0   2  121.94    4.31
   6   0   2  120.92    4.05
   6   0   2  125.25    4.01
   6   0   3  112.30    6.09
   6   0   3  120.31    6.29
   6   0   3  116.67    4.55
   6   0   3  119.22    3.88
   6   0   3  118.04    3.93
   6   0   3  124.63    4.05
   6   0   3  118.39    4.20
   6   0   3  117.62    4.56
   6   0   3  116.11    3.92
  -6   0  -3  110.48    4.10
   6   0   3  115.80    4.07
   6   0   3  122.85    4.55
   6   0   3  116.55    3.93
   6   0   3  110.87    3.89
  -6   0  -3  115.51    5.80
   6   0   3  120.58    3.79
   6   0   4   -0.20    0.32
  -6   0  -4   -0.18    0.20
   6   0   4    0.20    0.23
   6   0   4    0.05    0.09
   6   0   4    0.12    0.16
   6   0   4    0.24    0.14
   6   0   4    0.22    0.16
   6   0   4    0.05    0.13
   6   0   4    0.05    0.12
   6   0   4    0.22    0.16
   6   0   4    0.56    0.28
   6   0   4   -0.04    0.13
   6   0   5  130.84    6.63
   6   0   5  131.46    6.67
  -6   0  -5  133.88    6.54
   6   0   5  132.47    4.09
  -6   0  -5  142.40    4.80
   6   0   5  138.85    4.54
   6   0   5  134.42    4.49
   6   0   5  125.43    4.86
   6   0   5  129.64    4.40
   6   0   5  137.91    4.32
   6   0   5  129.76    4.33
   6   0   5  136.57    4.49
   6   0   5  138.84    4.47
   6   0   5  141.41    4.40
   6   0   5  132.77    4.18
   6   0   5  129.88    4.38
   6   0   6   45.21    2.01
   6   0   6   45.38    1.89
  -6   0  -6   45.94    2.02
   6   0   6   50.76    2.45
  -6   0  -6   50.26    2.21
   6   0   6   49.98    2.07
   6   0   7    6.86    0.76
   6   0   7    8.83    0.72
   6   0   7    8.49    0.72
   6   0   8   24.56    1.22
   6   0   8   25.43    1.32
   6   0   8   26.29    1.40
   6   0   9    0.09    0.09
   6   0   9    0.14    0.11
  -6   0  -9    0.11    0.12
  -6   0  -9    0.08    0.11
  -6  -1  11    0.18    0.07
  -6   1  11    0.08    0.05
   6   1 -10    0.07    0.12
   6  -1 -10    0.30    0.15
   6   1 -10    0.33    0.14
   6  -1 -10    0.36    0.16
  -6  -1  10    0.30    0.13
   6   1 -10    0.15    0.12
  -6   1  10    0.36    0.14
   6   1  -9    8.91    0.77
   6  -1  -9    7.96    0.73
   6  -1  -9    7.63    0.71
   6   1  -9    7.82    0.73
  -6   1   9    8.30    0.67
  -6  -1   9    7.57    0.68
  -6   1   9    6.93    0.61
  -6   1   9    7.46    0.63
  -6  -1   9    7.32    0.64
  -6   1   9    8.74    0.84
  -6  -1   9    8.19    0.80
   6   1  -9    7.83    0.72
  -6  -1   9    7.35    0.64
  -6   1   8    0.29    0.21
  -6  -1   8    0.43    0.22
  -6  -1   8    0.38    0.22
  -6   1   8   -0.05    0.12
   6   1  -8    0.29    0.18
   6  -1  -8    0.06    0.16
   6   1  -8    0.18    0.17
   6  -1  -8    0.63    0.25
   6   1  -8    0.30    0.20
   6  -1  -8    0.23    0.17
  -6   1   8    0.13    0.13
  -6  -1   8    0.20    0.16
  -6   1   8    0.47    0.21
  -6   1   8    0.40    0.19
  -6   1   7    0.35    0.19
  -6   1   7    0.68    0.23
  -6  -1   7    0.74    0.24
  -6   1   7    0.37    0.18
  -6   1   7    0.39    0.21
  -6   1   7    0.56    0.28
  -6  -1   7    0.16    0.20
  -6  -1   7    0.65    0.26
   6   1  -7    0.52    0.26
   6  -1  -7    0.56    0.25
   6   1  -7    0.33    0.21
   6  -1  -7    0.26    0.19
   6   1  -7    0.80    0.29
   6  -1  -7    0.38    0.22
  -6   1   6    1.05    0.29
  -6   1   6    1.09    0.29
  -6  -1   6    0.84    0.28
  -6   1   6    1.14    0.30
  -6   1   6    0.80    0.25
  -6  -1   6    1.17    0.34
  -6   1   6    1.03    0.30
   6   1  -6    0.84    0.46
   6  -1  -6    1.45    0.56
   6   1  -6    0.98    0.34
   6  -1  -6    1.34    0.39
   6   1  -6    1.19    0.37
   6  -1  -6    0.94    0.32
   6   1  -6    1.47    0.50
   6   1  -6    0.97    0.33
   6  -1  -6    0.97    0.32
  -6   1   6    1.32    0.40
  -6  -1   6    1.06    0.36
  -6   1   6    1.52    0.63
  -6  -1   6    2.06    0.75
   6   1  -5    5.89    1.15
   6  -1  -5    2.58    0.74
   6  -1  -5    3.93    0.60
   6  -1  -5    4.20    0.64
   6   1  -5    3.59    0.59
   6   1  -5    3.81    0.61
  -6   1   5    4.97    0.57
  -6  -1   5    4.34    0.60
   6   1  -5    2.25    0.60
  -6   1   5    4.59    0.55
  -6   1   5    4.04    0.52
  -6   1   5    4.25    0.57
   6   1  -5    3.84    0.63
   6  -1  -5    3.48    0.56
  -6   1   5    3.92    0.51
  -6   1   5    4.05    0.52
   6   1  -5    3.60    0.47
   6  -1  -5    3.97    0.58
  -6   1   5    4.75    0.72
  -6  -1   5    3.92    0.67
   6   1  -4  280.19    7.95
   6  -1  -4  278.70    8.32
  -6   1   4  288.35    7.99
  -6   1   4  286.23    7.98
  -6  -1   4  272.90    8.26
  -6   1   4  289.39    8.13
   6   1  -4  283.65    8.52
   6  -1  -4  268.71    8.40
   6  -1  -4  266.94    8.39
   6   1  -4  291.41    8.58
  -6  -1   4  281.39    8.17
  -6   1   4  267.79    7.91
   6   1  -4  275.58    8.47
   6  -1  -4  277.01    8.33
  -6   1   4  270.69   10.63
  -6  -1   4  274.38   10.66
  -6   1   4  270.86    7.88
   6   1  -4  248.65    9.07
  -6   1   4  263.88    8.53
  -6  -1   4  275.31    8.60
   6  -1  -3    3.29    0.54
   6   1  -3    4.28    0.48
   6   1  -3    4.14    0.51
  -6  -1   3    4.87    0.64
  -6   1   3    4.03    0.53
  -6   1   3    3.93    0.47
  -6   1   3    2.88    0.85
  -6  -1   3    4.66    1.07
   6   1  -3    4.39    0.66
   6  -1  -3    3.51    0.60
   6   1  -3    3.48    0.60
   6  -1  -3    4.25    0.62
  -6  -1   3    4.37    0.55
  -6   1   3    3.74    0.46
   6   1  -3    4.15    0.79
   6  -1  -3    4.33    0.63
   6   1  -3    3.93    0.62
  -6  -1   3    4.54    0.68
  -6   1   3    4.20    0.65
   6  -1  -2  107.60    3.70
   6   1  -2  101.73    3.38
   6   1  -2  101.37    3.38
   6   1  -2  102.41    3.46
   6  -1  -2  101.49    3.76
  -6  -1   2  101.42    3.79
  -6   1   2  103.59    3.59
  -6   1   2   94.59    5.16
  -6  -1   2   97.59    5.23
   6   1  -2  105.59    3.99
   6  -1  -2   98.43    3.87
   6  -1  -2  110.82    4.00
   6   1  -2  110.35    4.03
  -6  -1   2  105.77    3.57
  -6   1   2   96.58    3.33
   6  -1  -2  108.34    3.90
   6   1  -2  101.09    3.93
   6  -1  -2  101.84    3.81
   6   1  -2  102.59    5.45
   6  -1  -2  101.70    5.41
   6   1  -2  100.83    5.40
   6  -1  -2   87.59    5.12
  -6   1   2  104.62    3.35
  -6   1   2  101.47    3.89
  -6  -1   2   95.77    3.83
   6  -1  -2   95.93    3.54
   6   1  -2  103.64    3.33
   6   1  -2  104.27    4.50
   6  -1  -1   22.82    1.32
   6   1  -1   21.54    1.13
   6   1  -1   20.76    1.76
   6  -1  -1   23.35    1.51
   6   1  -1   22.72    1.50
  -6  -1   1   20.50    1.42
  -6   1   1   21.85    1.47
   6   1  -1   23.17    1.21
   6   1  -1   22.75    1.19
   6  -1  -1   21.22    1.32
   6   1  -1   20.88    1.19
   6  -1  -1   23.50    1.43
   6   1  -1   21.58    2.30
   6  -1  -1   21.69    2.31
   6   1  -1   20.42    2.25
   6  -1  -1   20.90    2.26
   6   1  -1   24.50    1.61
   6  -1  -1   21.83    1.50
   6   1  -1   26.68    1.67
   6  -1  -1   23.73    1.57
  -6  -1   1   19.05    2.06
  -6   1   1   20.05    2.09
   6   1   0   17.31    2.06
   6  -1   0   17.94    2.11
   6   1   0   21.98    2.34
   6  -1   0   20.35    2.25
   6   1   0   21.10    1.15
   6  -1   0   18.45    1.21
   6  -1   0   18.39    1.27
   6   1   0   19.37    1.11
   6   1   0   21.01    1.50
   6  -1   0   21.01    1.48
   6   1   0   22.34    1.54
   6  -1   0   19.16    1.42
   6   1   0   22.08    1.80
   6  -1   0   18.97    1.39
   6   1   0   21.39    1.47
  -6  -1   0   20.02    2.10
  -6   1   0   21.49    2.15
   6  -1   0   18.92    1.22
   6   1   0   18.84    1.00
   6   1   0   20.44    1.09
   6   1   1  230.72    6.61
   6   1   1  239.76    6.66
   6   1   1  227.58    6.63
   6  -1   1  240.82    7.05
   6   1   1  227.95    7.28
   6   1   1  225.99    6.64
   6  -1   1  222.62    6.84
   6   1   1  227.42    6.50
   6   1   1  230.43    6.61
   6  -1   1  222.29    7.31
   6   1   1  223.80    7.33
   6   1   1  224.82    9.31
   6   1   1  228.35    9.32
   6  -1   1  229.06    9.30
   6  -1   1  224.54    9.22
  -6  -1  -1  243.86    9.12
   6   1   1  232.80    7.40
   6  -1   1  226.49    7.32
   6   1   1  229.47    8.03
   6   1   1  227.74    7.28
   6  -1   1  225.82    7.28
   6   1   1  230.31    7.17
  -6  -1  -1  224.80    8.82
  -6   1  -1  208.92    8.65
   6   1   1  215.98    6.51
   6   1   2   66.52    2.46
   6   1   2   64.69    2.92
   6   1   2   65.60    2.53
   6   1   2   68.42    2.51
   6  -1   2   63.50    2.62
   6  -1   2   61.52    2.52
   6   1   2   66.99    2.49
   6  -1   2   68.97    2.79
   6   1   2   64.55    2.45
   6  -1   2   60.60    2.53
   6   1   2   66.92    2.44
   6  -1   2   64.12    3.00
   6   1   2   67.97    3.09
   6   1   2   58.34    4.14
   6  -1   2   68.61    4.40
   6   1   2   70.38    4.46
   6  -1   2   59.91    4.14
  -6  -1  -2   62.02    4.01
   6  -1   2   68.75    2.92
   6   1   2   69.80    3.61
   6   1   2   64.79    2.99
   6  -1   2   66.14    3.00
   6   1   2   68.23    2.92
  -6  -1  -2   56.53    3.81
  -6   1  -2   62.26    3.99
   6   1   2   66.74    3.06
   6  -1   2   64.48    3.02
  -6  -1  -3  350.49   12.43
  -6   1  -3  348.40   12.45
   6   1   3  354.97    9.90
   6   1   3  353.60   10.53
   6   1   3  364.69    9.98
   6   1   3  351.37    9.65
   6  -1   3  383.53   10.33
   6   1   3  355.38    9.87
   6  -1   3  359.48   10.10
   6  -1   3  335.18    9.92
   6   1   3  363.82    9.90
   6  -1   3  350.57   10.14
   6  -1   3  340.90   10.04
   6   1   3  361.12    9.91
   6   1   3  356.91   10.74
   6  -1   3  348.62   10.68
   6   1   3  357.29   12.92
   6  -1   3  369.44   12.98
   6   1   3  371.15   13.07
   6  -1   3  369.89   13.03
  -6  -1  -3  354.07   12.28
   6  -1   3  369.60   10.44
  -6  -1  -3  356.30   10.46
   6  -1   3  358.99   10.68
   6   1   3  353.44   10.64
   6   1   3  367.42   10.45
   6   1   3  375.16   11.66
   6  -1   3  361.82    9.80
   6   1   3  339.92   10.65
   6  -1   3  333.28   10.60
   6   1   4    9.89    0.77
   6  -1   4    9.55    0.84
   6   1   4   10.12    0.79
   6  -1   4   10.26    0.87
   6   1   4    9.86    0.79
   6  -1   4    9.70    0.80
   6   1   4   10.14    1.00
  -6  -1  -4    8.47    1.41
  -6   1  -4    7.59    1.35
   6  -1   4   10.98    0.92
   6  -1   4   11.36    0.93
   6   1   4   10.24    0.81
   6   1   4    9.04    0.77
   6   1   4    6.71    1.33
   6  -1   4   10.39    1.64
   6   1   4   11.16    1.72
   6   1   4    9.73    0.81
   6  -1   4    9.89    1.59
   6  -1   4    9.79    0.92
   6   1   4    9.07    0.92
  -6  -1  -4    9.94    0.95
   6  -1   4   10.07    1.04
   6   1   4    9.13    0.99
  -6  -1  -4    9.49    0.92
   6  -1   4    9.97    0.79
   6   1   4    8.97    0.78
   6   1   5   54.53    2.17
   6  -1   5   50.13    2.22
   6   1   5   53.31    2.15
   6   1   5   56.27    2.54
  -6  -1  -5   52.59    3.74
  -6   1  -5   52.29    3.77
   6  -1   5   54.92    2.36
   6   1   5   56.46    2.24
   6   1   5   53.91    2.23
   6   1   5   50.99    3.75
   6  -1   5   54.00    3.82
   6   1   5   53.83    3.86
   6  -1   5   50.98    3.75
   6   1   5   53.64    2.23
   6   1   5   52.87    2.07
  -6  -1  -5   48.29    2.31
   6   1   5   49.93    2.55
   6   1   5   54.56    2.47
   6  -1   5   54.09    2.36
  -6  -1  -5   57.36    2.68
   6  -1   5   55.33    2.24
   6   1   5   55.86    2.27
  -6  -1  -5   54.10    2.42
   6   1   6    1.53    0.28
   6   1   6    1.24    0.28
   6   1   6    1.04    0.26
   6   1   6    1.03    0.30
   6   1   6    0.85    0.28
   6  -1   6    0.79    0.24
   6   1   6    0.98    0.31
  -6  -1  -6    1.10    0.33
   6  -1   6    0.72    0.31
   6  -1   6    1.41    0.30
   6   1   6    0.91    0.25
   6   1   6    1.02    0.29
   6   1   6    1.01    0.25
   6  -1   6    0.62    0.22
   6   1   6    0.93    0.25
   6   1   6    1.62    0.30
  -6  -1  -6    0.71    0.24
   6   1   7    0.09    0.14
   6  -1   7    0.06    0.14
  -6  -1  -7    0.19    0.17
   6  -1   7    0.04    0.11
   6   1   7    0.14    0.11
   6  -1   8    0.21    0.16
   6   1   8    0.17    0.16
   6  -1   8    0.39    0.16
   6  -1   8    0.42    0.20
  -6  -1  -8    0.24    0.11
   6   1   8    0.49    0.16
  -6  -1  -9    1.60    0.26
  -6  -1  -9    1.93    0.27
  -6   1  -9    1.70    0.24
   6  -1   9    1.97    0.26
   6   1   9    1.81    0.25
   6   1   9    1.62    0.22
  -6  -2  10    0.71    0.13
  -6   2  10    1.11    0.18
  -6  -2  10    0.75    0.17
  -6   2   9    2.77    0.35
  -6  -2   9    2.44    0.36
  -6   2   9    1.94    0.30
  -6  -2   9    2.51    0.32
  -6   2   9    2.11    0.29
  -6   2   9    2.41    0.31
  -6   2   9    2.35    0.33
   6   2  -9    2.38    0.34
   6   2  -9    2.11    0.32
   6  -2  -9    2.50    0.36
   6   2  -9    2.37    0.33
  -6   2   8    6.55    0.58
  -6   2   8    6.63    0.58
  -6   2   8    6.89    0.62
  -6  -2   8    6.27    0.65
  -6  -2   8    6.70    0.69
  -6   2   8    6.82    0.62
   6   2  -8    7.33    0.71
   6  -2  -8    6.23    0.65
   6  -2  -8    6.56    0.67
   6   2  -8    5.91    0.64
  -6  -2   8    6.42    0.59
  -6   2   8    6.12    0.70
  -6  -2   8    6.41    0.71
   6  -2  -8    6.72    0.66
   6   2  -8    5.68    0.62
   6   2  -7   22.29    1.42
   6  -2  -7   21.33    1.37
   6   2  -7   23.29    1.43
   6  -2  -7   23.16    1.41
  -6  -2   7   19.83    1.36
   6  -2  -7   22.85    1.37
   6   2  -7   22.88    1.40
  -6   2   7   21.38    1.22
  -6   2   7   22.16    1.24
  -6  -2   7   19.85    1.18
  -6   2   7   22.88    1.22
  -6   2   7   23.00    1.22
  -6  -2   7   19.55    1.29
  -6   2   7   23.31    1.29
  -6   2   7   22.63    1.51
  -6  -2   7   19.64    1.41
  -6   2   6   10.05    0.78
  -6   2   6    9.10    0.75
  -6  -2   6    8.44    0.85
  -6   2   6   10.41    0.86
  -6   2   6    9.07    0.70
  -6   2   6    8.56    0.74
  -6   2   6    9.64    0.78
  -6  -2   6    8.86    0.74
   6   2  -6    9.74    0.93
   6  -2  -6   10.22    0.94
   6   2  -6    9.55    0.93
   6  -2  -6    9.10    0.89
   6  -2  -6    8.77    0.85
   6   2  -6    8.91    0.90
  -6   2   6    9.54    0.79
  -6  -2   6   10.11    0.95
  -6   2   6    8.41    0.92
  -6  -2   6    9.06    0.95
  -6  -2   6   10.83    1.00
   6   2  -5   53.67    2.19
  -6   2   5   59.69    2.30
  -6   2   5   63.68    2.35
  -6  -2   5   52.85    2.51
  -6   2   5   64.53    2.49
  -6   2   5   58.01    2.14
   6  -2  -5   57.02    2.63
   6   2  -5   62.61    3.62
   6   2  -5   59.07    2.69
   6  -2  -5   59.63    2.65
   6   2  -5   58.90    2.68
   6  -2  -5   56.88    2.61
   6  -2  -5   55.14    2.18
  -6  -2   5   58.42    2.63
  -6   2   5   59.20    2.31
  -6   2   5   61.20    2.35
  -6   2   5   61.74    2.80
  -6  -2   5   60.73    2.78
  -6   2   5   53.02    2.29
   6  -2  -5   52.86    2.47
   6   2  -5   57.41    2.66
   6   2  -4   19.60    1.11
   6  -2  -4   16.63    1.32
  -6   2   4   20.74    1.23
  -6   2   4   17.37    1.35
  -6  -2   4   17.31    1.35
  -6   2   4   17.75    1.07
  -6   2   4   19.99    1.13
   6   2  -4   20.93    1.97
   6   2  -4   18.72    1.38
   6  -2  -4   20.35    1.40
   6   2  -4   18.63    1.37
   6  -2  -4   19.34    1.37
   6  -2  -4   19.35    1.12
   6  -2  -4   18.12    1.27
   6  -2  -4   18.25    1.24
   6   2  -4   19.04    1.39
  -6  -2   4   21.57    1.40
  -6   2   4   18.87    2.16
  -6  -2   4   17.67    2.10
   6  -2  -3   43.28    2.22
   6   2  -3   40.11    1.73
   6   2  -3   39.17    1.64
  -6   2   3   39.90    1.85
  -6   2   3   38.62    1.68
  -6   2   3   42.83    1.75
  -6   2   3   39.79    2.11
  -6  -2   3   40.35    2.12
   6   2  -3   37.44    3.07
   6  -2  -3   35.44    2.96
   6   2  -3   35.68    3.00
   6  -2  -3   31.88    2.84
   6   2  -3   43.77    2.91
   6   2  -3   41.67    2.15
   6  -2  -3   38.73    2.08
   6   2  -3   41.54    2.15
   6  -2  -3   38.93    2.07
   6  -2  -3   40.00    1.79
   6  -2  -3   38.49    1.97
   6   2  -3   37.13    2.09
   6  -2  -3   41.28    2.02
  -6  -2   3   37.07    1.81
  -6  -2   3   38.57    1.98
  -6   2   3   39.00    3.09
  -6  -2   3   41.32    3.18
  -6   2   2    5.96    1.16
  -6  -2   2    6.95    1.22
   6   2  -2    7.34    0.58
  -6   2   2    7.21    0.59
   6   2  -2    5.78    1.17
   6  -2  -2    7.34    1.29
  -6   2   2    5.85    0.73
  -6  -2   2    7.14    0.80
   6   2  -2    7.08    1.28
   6  -2  -2    6.74    1.26
   6   2  -2    5.46    1.01
   6   2  -2    8.31    0.89
   6  -2  -2    7.19    0.83
   6   2  -2    7.13    0.83
   6  -2  -2    6.45    0.78
   6  -2  -2    7.82    0.70
  -6  -2   2    6.81    0.72
  -6  -2   2    6.66    0.72
   6   2  -2    7.50    0.62
   6  -2  -2    8.05    0.90
   6   2  -2    7.50    0.61
   6   2  -2    7.15    0.63
   6  -2  -2    6.00    0.72
   6  -2  -2    7.18    0.77
   6   2  -1   60.45    2.32
   6   2  -1   64.45    2.37
   6   2  -1   65.75    2.42
   6  -2  -1   59.83    2.84
   6   2  -1   62.47    2.28
  -6  -2   1   62.08    2.74
  -6   2   1   58.49    2.70
   6   2  -1   59.53    4.06
   6  -2  -1   58.42    3.98
   6   2  -1   67.96    4.24
   6  -2  -1   63.30    4.07
   6   2  -1   69.25    3.78
   6  -2  -1   66.75    2.91
   6   2  -1   64.28    2.90
   6   2  -1   68.41    2.96
   6  -2  -1   67.47    2.92
   6  -2  -1   63.60    2.53
   6   2  -1   68.43    2.92
   6  -2  -1   63.73    2.79
  -6  -2   1   60.92    3.85
  -6   2   1   59.82    3.81
  -6  -2   1   64.53    2.69
  -6  -2   1   62.31    2.55
  -6  -2   0   75.28    3.11
  -6   2   0   71.12    3.07
   6   2   0   78.37    3.37
   6   2   0   75.15    4.56
   6  -2   0   70.22    4.40
   6   2   0   70.84    4.45
   6  -2   0   75.64    4.56
   6   2   0   77.78    3.28
   6   2   0   76.34    2.65
  -6  -2   0   81.05    4.78
   6  -2   0   72.99    2.58
   6  -2   0   77.22    3.25
   6   2   0   71.04    3.18
   6  -2   0   74.54    3.21
  -6  -2   0   79.07    3.11
   6   2   0   83.50    4.21
   6   2   0   83.61    3.32
   6  -2   0   77.95    3.20
  -6  -2   0   74.56    4.30
  -6   2   0   74.50    4.29
   6   2   0   76.80    2.71
   6   2   0   74.88    2.70
   6  -2   0   73.83    3.23
   6  -2   1  201.15    6.41
   6   2   1  196.73    5.72
   6   2   1  195.27    5.70
   6   2   1  201.11    5.73
   6  -2   1  187.42    6.12
   6  -2   1  181.38    6.06
   6   2   1  198.77    5.67
   6   2   1  186.80    5.51
   6   2   1  183.52    6.31
   6  -2   1  186.95    6.30
   6   2   1  198.84    8.24
   6  -2   1  196.60    8.29
   6   2   1  191.76    8.15
   6  -2   1  193.71    8.18
  -6  -2  -1  200.99    8.40
   6   2   1  177.82    6.27
   6  -2   1  193.54    6.34
   6   2   1  199.45    7.59
   6  -2   1  189.57    6.27
   6   2   1  196.75    6.44
   6   2   1  193.40    6.34
  -6  -2  -1  183.51    7.68
  -6   2  -1  182.53    7.77
   6   2   1  184.51    5.53
  -6  -2  -2   79.30    4.52
  -6   2  -2   79.78    4.57
   6   2   2   81.48    2.91
   6   2   2   81.28    3.56
   6   2   2   82.23    2.92
   6   2   2   87.47    3.24
   6   2   2   84.19    2.99
   6  -2   2   88.29    3.50
   6   2   2   83.17    2.97
   6   2   2   84.00    2.94
   6  -2   2   82.69    3.30
   6   2   2   84.02    2.90
   6   2   2   89.80    2.99
   6   2   2   86.61    3.55
   6  -2   2   83.65    3.50
   6   2   2   87.63    4.94
   6  -2   2   90.02    4.99
   6   2   2   81.78    4.85
   6  -2   2   86.51    4.92
  -6  -2  -2   91.81    5.12
   6  -2   2   90.31    3.62
  -6  -2  -2   88.73    3.47
   6   2   2   81.75    4.38
   6  -2   2   85.81    3.49
  -6  -2  -2   88.83    3.62
   6   2   2   80.15    3.44
   6   2   2   82.45    3.51
   6   2   2   81.05    3.48
   6  -2   2   87.09    3.54
   6  -2   3   82.38    2.96
  -6  -2  -3   82.69    4.66
  -6   2  -3   79.32    4.60
   6   2   3   87.97    3.04
   6   2   3   89.15    3.68
   6   2   3   84.88    2.99
   6   2   3   90.52    3.29
   6   2   3   87.05    3.06
   6   2   3   84.15    2.96
   6  -2   3   84.96    3.40
   6  -2   3   81.32    3.32
   6   2   3   88.44    3.01
   6   2   3   91.50    3.07
   6   2   3   82.33    3.52
   6  -2   3   83.82    3.51
   6   2   3   85.01    4.89
   6  -2   3   83.83    4.84
   6   2   3   84.31    4.93
   6  -2   3   87.57    4.95
  -6  -2  -3   84.23    4.97
   6  -2   3   90.92    3.62
   6   2   3   85.66    4.49
  -6  -2  -3   89.61    3.50
  -6  -2  -3   89.98    3.64
   6  -2   3   87.36    3.55
   6   2   3   84.71    3.50
   6   2   3   86.26    3.60
   6   2   3   79.09    3.46
   6  -2   3   82.99    3.50
  -6  -2  -4   -0.16    0.25
  -6   2  -4    0.17    0.37
   6   2   4    0.09    0.11
   6   2   4    0.08    0.17
   6   2   4    0.07    0.18
   6  -2   4    0.07    0.18
   6   2   4    0.07    0.17
  -6  -2  -4    0.07    0.18
   6   2   4    0.17    0.13
   6   2   4    0.13    0.14
   6   2   4   -0.07    0.10
   6   2   4    0.17    0.15
   6   2   4   -0.17    0.27
   6  -2   4   -0.17    0.27
   6   2   4    0.70    0.48
   6  -2   4    0.18    0.19
   6   2   4    0.12    0.12
   6   2   4    0.11    0.16
  -6  -2  -4   -0.18    0.27
   6  -2   4    0.14    0.17
  -6  -2  -4    0.16    0.20
   6   2   4    0.28    0.27
   6  -2   4    0.04    0.13
  -6  -2  -4    0.07    0.18
   6   2   5  114.94    3.88
   6   2   5  115.17    3.68
   6   2   5  113.97    3.71
   6   2   5  110.76    3.64
   6   2   5  115.30    4.24
   6   2   5  115.32    4.18
   6  -2   5  118.44    4.12
   6  -2   5  116.76    4.32
  -6  -2  -5  109.50    4.28
  -6  -2  -5  108.39    4.05
   6   2   5  105.48    3.81
   6  -2   5  104.34    3.69
   6   2   5  113.27    3.73
   6   2   5  109.11    3.66
  -6  -2  -5  108.10    3.98
   6   2   5  112.80    3.74
   6  -2   6   41.03    1.94
   6  -2   6   39.02    1.86
  -6  -2  -6   40.30    2.08
   6  -2   6   40.34    2.06
   6   2   6   41.26    1.77
   6  -2   6   39.43    1.77
   6   2   6   39.82    1.75
   6   2   6   40.03    1.69
   6   2   6   39.86    1.97
   6   2   6   37.59    1.96
   6   2   6   40.90    2.03
   6   2   6   38.92    1.63
   6   2   6   41.08    1.70
   6   2   6   39.31    1.80
   6   2   6   38.23    1.67
  -6  -2  -7    7.36    0.70
   6  -2   7    6.46    0.57
   6  -2   7    6.94    0.64
  -6  -2  -7    7.51    0.72
   6  -2   7    6.49    0.68
   6   2   7    6.89    0.58
   6   2   7    7.82    0.63
   6   2   7    7.31    0.61
   6   2   7    7.50    0.57
   6   2   7    7.22    0.55
   6   2   7    7.26    0.68
   6   2   7    7.78    0.69
   6   2   7    6.74    0.65
   6   2   8   22.01    1.04
  -6  -2  -8   19.29    1.00
  -6  -2  -8   22.28    1.12
   6   2   8   21.53    0.98
   6   2   8   23.17    1.02
   6   2   8   20.98    1.02
  -6  -2  -8   19.43    0.90
  -6  -2  -8   21.94    1.10
   6   2   9    0.04    0.05
  -6  -2  -9    0.16    0.08
  -6  -3   9    5.23    0.44
  -6   3   9    4.60    0.38
  -6   3   8    0.19    0.12
  -6  -3   8    0.19    0.16
  -6   3   8    0.15    0.12
  -6   3   8    0.39    0.13
  -6   3   8    0.25    0.14
  -6   3   8    0.23    0.11
  -6  -3   8    0.04    0.12
  -6   3   7    0.54    0.18
  -6   3   7    0.37    0.14
  -6   3   7    0.39    0.16
  -6  -3   7    0.54    0.22
  -6  -3   7    0.28    0.17
  -6   3   7    0.26    0.15
  -6   3   7    0.35    0.13
  -6   3   7    0.44    0.16
   6  -3  -6    0.23    0.14
  -6  -3   6    0.25    0.17
  -6  -3   6    0.42    0.24
  -6   3   6    0.22    0.17
  -6   3   6    0.58    0.18
  -6   3   6    0.38    0.17
  -6   3   6    0.46    0.18
  -6   3   6    0.51    0.20
  -6   3   5    4.73    0.53
  -6  -3   5    4.60    0.66
   6  -3  -5    3.59    0.45
  -6  -3   5    3.99    0.54
  -6  -3   5    4.38    0.63
   6   3  -5    3.95    0.44
  -6   3   5    4.00    0.41
  -6   3   5    4.65    0.50
  -6   3   5    3.61    0.44
  -6   3   5    3.82    0.53
  -6  -3   4  162.52    7.18
  -6  -3   4  172.81    5.66
   6  -3  -4  167.58    5.21
  -6  -3   4  166.67    5.33
   6   3  -4  166.39    5.06
  -6   3   4  181.11    5.27
  -6   3   4  167.12    5.07
  -6   3   4  171.78    5.08
  -6  -3   4  173.13    5.74
   6   3  -4  164.85    7.04
  -6   3   4  162.98    5.41
  -6   3   3    4.45    0.59
  -6  -3   3    4.63    0.60
  -6  -3   3    5.34    0.70
  -6  -3   3    4.46    1.03
   6  -3  -3    4.65    0.62
   6  -3  -3    5.11    0.64
   6  -3  -3    5.11    0.58
   6   3  -3    3.55    0.89
   6   3  -3    4.91    0.51
  -6  -3   3    4.60    0.64
   6   3  -2   53.59    2.05
   6   3  -2   56.35    2.17
   6   3  -2   56.44    2.73
  -6  -3   2   51.68    2.33
   6  -3  -2   56.44    2.77
  -6  -3   2   55.56    2.54
  -6   3   2   53.85    2.03
  -6  -3   2   54.40    3.84
   6  -3  -2   54.59    2.45
   6  -3  -2   52.93    2.42
   6  -3  -2   58.32    2.35
  -6  -3   2   53.52    2.45
   6   3  -2   56.70    3.61
   6   3  -2   54.25    2.52
   6   3  -1    9.46    0.75
   6   3  -1    8.69    0.69
   6   3  -1   10.23    0.72
   6   3  -1    9.55    1.03
  -6  -3   1    9.47    0.84
   6   3  -1    9.36    0.68
  -6  -3   1   10.56    0.95
   6  -3  -1   10.85    0.95
  -6  -3   1   10.63    1.65
   6  -3  -1    9.74    0.69
   6  -3  -1   10.23    0.92
   6  -3  -1   11.06    0.88
  -6  -3   1   10.45    0.96
  -6  -3   1    9.65    0.86
   6   3  -1    9.76    0.94
  -6  -3   1    9.77    1.02
   6   3  -1    9.19    1.39
   6  -3   0   10.26    1.06
   6   3   0    9.31    0.70
  -6  -3   0    9.62    0.87
   6  -3   0    8.26    0.84
  -6  -3   0    8.79    0.81
   6   3   0    8.76    0.98
   6  -3   0    7.47    0.64
   6  -3   0    7.88    0.81
   6   3   0    9.09    1.38
  -6  -3   0    9.18    0.92
   6   3   0    8.10    0.85
  -6  -3   0    8.71    0.97
   6   3   0   10.19    1.04
   6   3   0    9.50    0.71
   6   3   0    9.54    0.72
   6   3   1  130.53    4.01
  -6  -3  -1  114.89    4.18
   6   3   1  123.80    4.01
   6   3   1  130.24    4.82
   6  -3   1  122.52    4.36
  -6  -3  -1  123.20    6.43
   6  -3   1  127.63    4.01
   6  -3   1  140.55    4.93
   6   3   1  140.65    6.13
   6  -3   1  121.81    4.29
   6   3   1  122.09    4.38
   6   3   1  129.49    4.81
   6   3   1  130.87    4.05
   6   3   1  126.31    4.05
   6  -3   1  119.43    4.33
   6   3   2   42.76    1.87
   6   3   2   44.18    2.10
  -6  -3  -2   40.52    2.27
   6  -3   2   37.30    1.94
   6   3   2   42.10    2.27
  -6  -3  -2   37.07    3.24
   6  -3   2   39.02    1.74
   6  -3   2   38.70    2.23
   6   3   2   42.16    1.80
   6   3   2   39.45    1.73
   6   3   2   41.38    2.31
   6   3   2   38.70    1.64
   6   3   2   39.27    1.76
   6   3   2   41.44    1.67
   6   3   2   42.70    1.78
  -6  -3  -2   37.52    2.11
   6   3   2   42.89    3.09
   6   3   3  226.62    6.65
   6   3   3  225.46    6.56
   6   3   3  236.17    7.47
   6   3   3  224.89    6.70
   6   3   3  231.75    7.04
  -6  -3  -3  220.32    7.32
   6   3   3  236.44    7.41
  -6  -3  -3  233.37    9.46
   6  -3   3  228.18    7.36
  -6  -3  -3  230.31    7.46
  -6  -3  -3  227.28    7.23
   6   3   3  239.49    8.86
   6   3   3  223.86    6.54
   6   3   3  226.66    6.55
   6   3   3  236.53    6.64
  -6  -3  -4    8.40    0.91
   6  -3   4    8.75    0.91
   6   3   4    8.81    0.70
   6   3   4   10.64    1.03
   6  -3   4    8.10    0.86
   6   3   4    8.79    0.74
   6   3   4    8.99    0.84
   6   3   4    9.13    0.71
   6   3   4    9.29    0.74
   6   3   4    8.60    0.70
   6   3   4    8.29    0.64
   6  -3   5   30.60    1.73
   6   3   5   34.86    1.54
   6   3   5   33.09    1.48
  -6  -3  -5   35.00    1.93
   6  -3   5   35.53    1.81
   6   3   5   33.25    1.68
   6   3   5   34.82    1.57
   6   3   5   35.93    1.55
   6   3   5   32.88    1.49
   6  -3   6    0.85    0.25
   6  -3   6    1.15    0.28
  -6  -3  -6    0.94    0.30
   6   3   6    1.24    0.24
   6   3   6    1.27    0.23
   6   3   6    1.57    0.27
   6   3   6    1.36    0.28
   6   3   6    1.51    0.27
   6   3   6    1.12    0.23
  -6  -3  -6    1.08    0.30
   6   3   7    0.19    0.14
   6  -3   7    0.09    0.09
  -6  -3  -7    0.51    0.18
   6   3   7    0.31    0.12
   6   3   7    0.15    0.10
   6   3   7    0.27    0.14
  -6  -3  -7    0.21    0.14
   6   3   7    0.05    0.08
   6   3   7    0.15    0.12
   6   3   7    0.51    0.14
  -6  -3  -8    0.11    0.07
   6   3   8    0.17    0.09
   6   3   8    0.19    0.09
   6   3   8    0.10    0.07
   6   3   8    0.14    0.07
  -6  -3  -8    0.10    0.08
  -6   4   8    2.21    0.20
  -6  -4   8    3.17    0.32
  -6   4   8    2.66    0.27
  -6   4   8    3.43    0.31
  -6  -4   8    3.71    0.33
  -6   4   7   10.23    0.64
  -6   4   7   12.20    0.67
  -6   4   7   10.73    0.60
   6  -4  -7   11.86    0.87
   6  -4  -7    9.29    0.54
  -6  -4   7   11.45    0.73
  -6   4   6    5.04    0.40
  -6   4   6    5.47    0.54
  -6   4   6    5.53    0.49
  -6   4   6    5.97    0.49
  -6  -4   6    5.86    0.63
   6  -4  -6    5.57    0.48
  -6  -4   6    6.03    0.57
   6  -4  -5   30.19    1.40
  -6  -4   5   30.14    1.49
  -6   4   5   31.63    1.37
  -6   4   5   31.93    1.34
   6   4  -5   29.37    1.49
  -6   4   5   31.14    1.57
  -6  -4   5   32.87    1.74
  -6  -4   5   31.40    1.66
  -6   4   4    6.45    0.52
   6   4  -4    5.50    0.50
  -6  -4   4    5.81    0.71
   6   4  -4    5.11    0.62
   6  -4  -4    5.57    0.58
  -6  -4   4    6.14    0.60
  -6  -4   4    5.99    0.69
  -6  -4   3   15.40    1.16
   6   4  -3   17.59    0.99
  -6  -4   3   17.38    1.25
   6   4  -3   15.38    1.17
   6  -4  -3   16.81    1.21
   6  -4  -3   17.75    1.09
  -6  -4   3   17.24    1.05
  -6  -4   2    6.24    0.71
   6  -4  -2    4.14    0.53
  -6  -4   2    4.84    0.65
   6   4  -2    5.52    0.55
   6  -4  -2    5.42    0.46
   6   4  -2    5.29    0.69
  -6  -4   2    6.55    0.71
   6   4  -1   20.65    1.46
   6  -4  -1   19.79    1.03
   6  -4  -1   21.07    1.50
   6  -4  -1   20.51    1.23
  -6  -4   1   22.03    1.30
  -6  -4   1   19.73    1.29
  -6  -4   1   21.68    1.47
   6   4  -1   22.05    1.52
   6   4  -1   20.15    1.02
   6   4  -1   19.98    1.13
   6   4  -1   19.93    1.06
   6   4   0   38.99    1.71
   6   4   0   40.49    1.62
   6   4   0   35.99    2.05
  -6  -4   0   38.48    1.99
   6   4   0   37.85    1.64
   6  -4   0   41.71    2.22
   6  -4   0   37.20    1.60
  -6  -4   0   37.49    2.08
   6   4   0   41.17    2.18
   6   4   0   39.93    1.63
   6   4   1   90.78    3.17
   6   4   1   98.02    3.16
   6   4   1   94.50    3.75
   6  -4   1  101.68    3.88
  -6  -4  -1   91.29    3.62
   6   4   1   99.69    3.21
   6  -4   1   90.43    3.11
   6   4   1   94.89    3.15
  -6  -4  -1   94.03    3.74
   6   4   1   96.77    3.79
   6   4   2   34.50    1.67
   6   4   2   37.61    1.61
   6   4   2   35.84    1.59
   6   4   2   38.14    2.05
   6  -4   2   37.93    2.05
  -6  -4  -2   35.61    1.95
  -6  -4  -2   35.25    1.67
   6   4   2   38.97    1.64
  -6  -4  -2   35.79    2.00
   6   4   2   37.80    2.04
   6   4   2   36.63    1.59
   6  -4   2   37.00    1.60
   6   4   3   44.29    1.77
   6   4   3   41.79    2.12
  -6  -4  -3   43.08    2.13
   6   4   3   41.96    1.74
   6   4   3   41.13    1.67
   6   4   3   41.26    1.72
   6   4   3   40.30    1.79
   6   4   3   41.55    2.10
   6   4   4    0.60    0.15
   6   4   4    0.57    0.25
  -6  -4  -4    0.97    0.30
   6   4   4    0.63    0.19
   6   4   4    0.63    0.17
   6   4   4    0.62    0.18
  -6  -4  -4    0.61    0.24
   6   4   4    0.63    0.20
   6   4   4    0.78    0.28
   6   4   4    0.40    0.23
   6  -4   5   65.66    2.48
  -6  -4  -5   63.88    2.53
   6   4   5   63.86    2.52
   6   4   5   63.48    2.51
   6   4   5   64.90    2.50
   6   4   5   63.70    2.24
   6   4   5   66.79    2.24
   6   4   5   61.18    2.16
   6   4   5   62.49    2.12
   6   4   5   65.51    2.17
   6   4   5   61.53    2.17
  -6  -4  -6   20.69    0.92
  -6  -4  -6   23.35    1.16
   6   4   6   23.19    1.16
   6   4   6   22.27    1.15
   6   4   6   22.92    1.14
   6  -4   6   21.72    1.08
   6   4   6   22.81    0.98
   6   4   6   24.33    1.00
   6   4   6   23.34    1.01
  -6  -4  -7    5.88    0.43
   6   4   7    5.10    0.34
   6   4   7    5.97    0.37
   6  -4   7    4.86    0.36
  -6  -4  -7    5.87    0.40
   6   4   7    6.22    0.42
   6   4   7    5.21    0.39
  -6   5   7    0.15    0.07
  -6   5   7    0.22    0.07
  -6  -5   7    0.16    0.07
  -6   5   6   -0.05    0.07
  -6  -5   6    0.13    0.08
   6  -5  -6    0.02    0.07
  -6  -5   6   -0.03    0.06
  -6   5   6    0.02    0.07
   6   5  -5    2.78    0.29
  -6  -5   5    2.98    0.37
  -6  -5   5    3.35    0.32
  -6   5   5    3.24    0.38
   6  -5  -5    3.30    0.34
  -6  -5   5    3.62    0.34
  -6   5   5    3.21    0.30
   6   5  -4   72.13    2.50
  -6   5   4   73.19    2.64
  -6  -5   4   75.27    2.39
  -6  -5   4   77.44    2.69
  -6   5   4   73.51    2.34
   6  -5  -4   79.70    2.54
  -6  -5   4   74.70    2.41
   6   5  -3    5.08    0.43
  -6  -5   3    4.29    0.38
   6  -5  -3    4.64    0.47
  -6   5   3    4.84    0.38
   6   5  -3    4.44    0.49
  -6  -5   3    4.18    0.38
  -6  -5   3    4.48    0.51
  -6  -5   2   19.63    1.11
   6   5  -2   18.72    0.96
   6   5  -2   18.51    1.11
   6  -5  -2   16.94    0.79
   6   5  -1    1.93    0.37
   6   5  -1    2.53    0.34
  -6  -5   1    3.11    0.39
   6   5  -1    3.51    0.43
   6  -5  -1    2.75    0.31
   6  -5   0    2.32    0.30
  -6  -5   0    2.69    0.42
   6   5   0    1.74    0.36
   6   5   0    2.53    0.33
   6   5   0    2.37    0.30
   6  -5   0    2.53    0.42
   6   5   0    1.90    0.26
   6   5   0    1.92    0.35
   6   5   0    2.21    0.39
   6  -5   1   49.73    1.84
  -6  -5  -1   52.61    2.06
   6   5   1   50.02    2.16
   6   5   1   52.76    1.90
   6   5   1   51.34    1.93
   6  -5   1   56.14    2.25
   6   5   1   55.14    1.89
   6   5   1   49.19    2.08
   6   5   1   55.03    2.05
   6   5   1   52.19    2.16
   6  -5   2   18.66    1.13
   6   5   2   20.64    1.13
   6   5   2   20.67    1.14
   6   5   2   20.03    1.15
   6   5   2   20.05    0.98
   6   5   2   18.64    0.90
   6   5   2   21.35    0.99
  -6  -5  -2   17.73    0.92
   6   5   2   19.94    0.96
   6  -5   2   17.58    0.92
   6   5   2   20.64    1.05
   6   5   2   21.03    1.16
   6  -5   3  108.31    3.47
   6   5   3   99.05    3.14
   6   5   3  109.40    3.23
   6   5   3  110.96    3.31
   6   5   3  110.29    3.44
   6   5   3  107.85    3.21
   6   5   3  105.08    3.40
   6   5   3   95.27    3.33
   6   5   3  107.67    3.43
  -6  -5  -4    5.73    0.49
   6   5   4    6.44    0.45
   6   5   4    6.84    0.52
   6   5   4    5.38    0.43
   6   5   4    5.30    0.47
   6   5   4    6.30    0.50
   6   5   4    5.64    0.48
   6  -5   4    5.95    0.50
  -6  -5  -4    5.43    0.48
  -6  -5  -5   16.02    0.75
   6  -5   5   15.83    0.74
   6   5   5   17.68    0.76
  -6  -5  -5   13.44    0.64
   6   5   5   14.04    0.69
   6   5   5   13.58    0.67
   6   5   5   14.56    0.69
   6   6  -4    0.81    0.12
   6   6  -3    4.21    0.32
  -6  -6   3    4.07    0.28
  -6  -6   2    3.59    0.33
   6   6  -2    3.05    0.30
  -6  -6   2    2.79    0.23
   6   6  -1    3.86    0.33
   6   6  -1    4.38    0.37
  -6  -6   1    4.44    0.37
   6   6   0   13.90    0.69
   6   6   0   15.08    0.73
  -6  -6   0   14.76    0.69
   6   6   1   28.82    1.12
  -6  -6  -1   31.15    1.13
   6   6   2    9.46    0.46
  -6  -6  -2    7.27    0.44
   7   0 -10    7.05    0.45
   7   0 -10    6.45    0.44
   7   0 -10    6.19    0.44
   7   0  -9   24.11    1.19
   7   0  -9   22.50    1.16
  -7   0   9   23.38    1.10
   7   0  -9   23.91    1.17
  -7   0   9   21.90    1.07
  -7   0   8    2.74    0.48
   7   0  -8    2.77    0.44
   7   0  -8    2.57    0.42
   7   0  -8    2.29    0.41
  -7   0   7   93.40    3.29
  -7   0   7   88.91    3.57
  -7   0   7   88.71    3.25
   7   0  -7   86.01    3.41
   7   0  -7   88.80    3.44
   7   0  -7   87.20    3.38
   7   0  -6   -0.13    0.19
  -7   0   6    0.17    0.17
   7   0  -6    0.07    0.17
   7   0  -6    0.07    0.15
  -7   0   6    0.08    0.15
  -7   0   6    0.11    0.15
  -7   0   5  150.43    4.97
  -7   0   5  155.21    4.91
  -7   0   5  142.09    5.28
   7   0  -5  144.77    5.19
   7   0  -5  142.92    5.17
   7   0  -5  144.47    4.85
   7   0  -4    7.96    0.92
   7   0  -4    9.02    0.97
  -7   0   4    9.47    0.83
   7   0  -4    8.06    0.82
  -7   0   4    7.67    0.82
   7   0  -4    6.93    1.36
   7   0  -4    6.27    1.31
  -7   0   4    7.87    1.48
  -7   0   4    8.20    0.95
  -7   0   3  110.15    4.50
  -7   0   3  128.53    4.39
  -7   0   3  128.67    4.14
   7   0  -3  118.12    3.96
   7   0  -3  110.98    6.13
   7   0  -3  122.41    6.33
   7   0  -3  118.67    4.13
   7   0  -3  127.21    4.34
   7   0  -3  124.02    4.64
   7   0  -3  122.22    4.61
  -7   0   3  110.43    6.10
   7   0  -2    0.34    0.19
   7   0  -2    0.24    0.19
  -7   0   2    0.14    0.13
   7   0  -2    0.20    0.32
  -7   0   2    0.58    0.53
   7   0  -2    0.27    0.18
   7   0  -2    0.21    0.32
   7   0  -2   -0.07    0.16
   7   0  -2    0.16    0.18
   7   0  -2    0.24    0.22
  -7   0   2    0.08    0.19
  -7   0   1  128.15    6.38
   7   0  -1  137.62    4.50
   7   0  -1  126.28    4.30
   7   0  -1  122.87    4.22
  -7   0   1  118.27    4.62
   7   0  -1  134.45    6.75
   7   0  -1  123.52    6.52
   7   0  -1  130.06    4.87
   7   0  -1  130.72    4.87
   7   0   0    0.64    0.47
  -7   0   0    1.04    0.37
   7   0   0    0.86    0.53
   7   0   0    1.20    0.39
   7   0   0    1.03    0.38
  -7   0   0    0.37    0.41
   7   0   0    0.92    0.26
   7   0   0    1.23    0.35
   7   0   0    1.28    0.32
   7   0   0    1.27    0.32
  -7   0  -1  174.87    7.32
   7   0   1  155.70    5.74
   7   0   1  154.63    5.13
   7   0   1  151.04    5.03
   7   0   1  164.41    5.27
   7   0   1  164.43    5.44
   7   0   1  160.58    5.21
   7   0   1  156.34    5.11
   7   0   1  164.73    5.82
   7   0   1  172.18    7.93
   7   0   1  166.42    7.80
  -7   0  -1  154.49    7.17
   7   0   2   49.97    2.62
   7   0   2   45.35    2.16
   7   0   2   46.17    2.26
  -7   0  -2   52.94    2.44
   7   0   2   47.96    2.53
   7   0   2   47.50    2.15
   7   0   2   48.75    2.08
   7   0   2   45.92    2.12
   7   0   2   47.40    2.59
   7   0   2   46.45    3.74
   7   0   2   46.05    3.71
  -7   0  -2   40.13    3.28
   7   0   3   22.45    1.17
   7   0   3   26.18    1.77
   7   0   3   25.22    1.38
   7   0   3   22.81    1.68
  -7   0  -3   25.80    1.53
   7   0   3   23.14    1.66
   7   0   3   23.62    1.38
   7   0   3   23.25    1.33
   7   0   3   23.87    1.42
  -7   0  -3   25.32    2.51
   7   0   3   26.50    2.70
   7   0   3   27.77    2.77
   7   0   3   23.59    1.45
   7   0   4   45.10    2.06
   7   0   4   43.19    1.96
   7   0   4   43.27    2.34
   7   0   4   46.73    1.84
   7   0   4   42.43    1.96
   7   0   4   43.16    1.91
   7   0   5    9.85    0.78
   7   0   5   10.98    0.79
   7   0   5   11.11    0.87
   7   0   5   11.16    0.86
  -7   0  -5   11.38    0.91
   7   0   5   11.87    0.80
  -7   0  -5   11.77    0.96
   7   0   6   42.72    1.84
   7   0   6   46.92    2.11
  -7   0  -6   43.99    1.78
   7   0   6   45.11    1.77
   7   0   7    0.08    0.09
   7   0   7    0.19    0.14
   7   0   8    0.32    0.10
   7   1 -10   47.31    1.51
  -7   1   9   12.07    0.83
  -7  -1   9    9.45    0.54
   7   1  -9   11.93    0.77
   7  -1  -9   10.72    0.74
   7   1  -9   12.69    0.79
   7  -1  -9   12.87    0.80
   7   1  -9   14.11    0.80
   7  -1  -9   12.22    0.77
  -7  -1   9   13.06    0.76
  -7   1   9   11.92    0.71
  -7   1   9   12.68    0.73
  -7  -1   8   74.18    2.58
   7   1  -8   83.14    3.02
   7  -1  -8   78.98    2.96
   7   1  -8   86.77    3.05
   7  -1  -8   81.78    2.98
   7   1  -8   89.62    3.06
   7  -1  -8   81.44    2.95
  -7  -1   8   79.72    2.85
  -7   1   8   82.01    2.84
  -7   1   8   86.85    3.17
  -7  -1   8   81.53    3.10
  -7  -1   7   33.63    1.72
  -7   1   7   38.94    1.75
  -7   1   7   37.61    1.72
  -7  -1   7   37.15    1.79
  -7  -1   7   38.99    1.79
  -7  -1   7   32.63    1.46
   7  -1  -7   34.32    1.78
   7   1  -7   35.11    1.84
  -7   1   7   38.32    2.00
  -7  -1   7   36.02    1.94
   7   1  -7   36.08    1.87
   7  -1  -7   33.60    1.80
   7  -1  -7   34.69    1.83
   7   1  -7   34.36    1.84
   7   1  -6   29.42    1.75
   7  -1  -6   27.90    1.69
   7   1  -6   26.24    1.68
   7  -1  -6   27.34    1.67
  -7   1   6   29.85    1.54
  -7  -1   6   30.21    1.65
  -7  -1   6   29.80    1.66
  -7   1   6   29.64    1.58
  -7   1   6   29.71    1.53
  -7   1   6   29.18    1.82
  -7  -1   6   31.64    1.86
   7   1  -6   29.96    1.76
   7  -1  -6   29.07    1.68
  -7   1   5    0.54    0.29
   7   1  -5    0.80    0.33
   7  -1  -5    0.49    0.25
   7   1  -5    0.87    0.33
   7  -1  -5    0.84    0.31
   7   1  -5    0.87    0.26
   7  -1  -5    0.31    0.18
   7  -1  -5    0.20    0.21
   7   1  -5    0.86    0.33
  -7   1   5    0.59    0.21
  -7  -1   5    0.70    0.27
  -7   1   5    0.80    0.25
  -7  -1   5    0.75    0.29
  -7   1   5    0.67    0.24
   7   1  -4   45.28    2.09
   7  -1  -4   47.51    2.33
  -7  -1   4   45.76    2.27
  -7   1   4   48.61    2.22
   7   1  -4   48.05    2.47
   7  -1  -4   46.81    2.40
   7   1  -4   49.22    2.49
   7  -1  -4   46.01    2.38
  -7  -1   4   43.14    2.13
  -7   1   4   48.23    2.09
   7  -1  -4   48.75    2.33
   7   1  -4   52.93    2.54
   7  -1  -4   49.07    2.38
   7   1  -4   47.84    3.66
   7  -1  -4   45.96    3.54
   7   1  -4   44.26    3.54
   7  -1  -4   44.75    3.51
  -7   1   4   46.23    3.64
  -7  -1   4   51.13    3.83
  -7   1   4   46.93    2.47
  -7  -1   4   44.45    2.41
  -7   1   4   50.81    2.11
   7   1  -3    5.01    1.16
   7  -1  -3    5.62    1.20
  -7   1   3    6.83    0.65
   7   1  -3    5.89    0.80
   7  -1  -3    6.53    0.82
   7   1  -3    5.26    0.76
   7  -1  -3    5.24    0.75
  -7  -1   3    7.00    0.72
  -7  -1   3    6.57    0.67
  -7   1   3    5.98    0.62
  -7   1   3    4.94    1.14
  -7  -1   3    8.03    1.43
  -7   1   3    6.36    0.82
  -7  -1   3    5.65    0.78
  -7   1   3    6.82    0.72
   7  -1  -3    5.91    0.75
   7  -1  -3    5.46    0.74
   7   1  -3    5.66    1.23
   7  -1  -3    5.29    1.20
   7   1  -3    5.54    0.63
   7  -1  -3    6.38    0.78
   7   1  -3    5.18    0.58
   7   1  -2  128.82    4.26
   7  -1  -2  125.81    4.53
   7   1  -2  122.49    4.10
   7  -1  -2  127.98    4.41
  -7   1   2  133.71    4.38
  -7   1   2  123.99    4.03
  -7  -1   2  127.80    4.21
   7  -1  -2  124.77    4.59
   7   1  -2  127.72    4.68
   7   1  -2  120.84    4.01
  -7   1   2  116.34    6.15
  -7  -1   2  120.85    6.23
  -7   1   2  117.30    4.57
  -7  -1   2  121.68    4.62
   7   1  -2  124.49    6.50
   7  -1  -2  122.36    6.40
   7   1  -2  118.60    6.32
   7  -1  -2  116.91    6.30
   7  -1  -2  127.88    4.72
   7   1  -2  130.38    4.78
   7   1  -2  129.94    4.78
   7  -1  -2  121.53    4.65
   7   1  -1   29.58    1.91
   7  -1  -1   29.89    1.89
   7   1  -1   28.73    1.88
   7  -1  -1   30.76    1.91
  -7  -1   1   27.74    1.77
  -7   1   1   27.02    1.75
   7  -1  -1   27.38    1.71
   7   1  -1   29.16    1.50
   7  -1  -1   29.64    1.68
   7   1  -1   27.09    1.45
   7   1  -1   29.33    1.55
   7  -1  -1   30.53    1.86
   7   1  -1   28.70    1.84
  -7  -1   1   32.51    2.85
  -7   1   1   26.83    2.62
   7   1  -1   30.13    2.89
   7  -1  -1   25.01    2.66
   7   1  -1   30.06    2.91
   7  -1  -1   28.18    2.81
   7  -1  -1   26.59    1.58
   7   1  -1   27.82    1.43
   7   1   0    1.47    0.74
   7  -1   0    1.03    0.56
  -7   1   0    1.65    0.67
  -7  -1   0    1.10    0.54
   7   1   0    0.64    0.47
   7  -1   0    0.83    0.52
   7   1   0    1.53    0.45
   7  -1   0    1.16    0.38
   7   1   0    1.87    0.48
   7  -1   0    2.32    0.52
  -7  -1   0    1.02    0.35
  -7   1   0    1.25    0.40
   7  -1   0    1.86    0.39
   7   1   0    1.86    0.48
   7   1   0    2.24    0.38
   7  -1   0    1.52    0.36
   7   1   0    1.84    0.34
   7   1   0    1.52    0.41
   7  -1   0    1.94    0.46
   7   1   0    1.19    0.39
   7   1   0    1.20    0.29
   7  -1   0    2.31    0.44
   7  -1   0    1.84    0.41
   7   1   1   58.57    4.23
   7  -1   1   62.82    4.32
   7   1   1   59.93    4.27
   7  -1   1   59.92    4.21
   7   1   1   56.80    2.87
   7  -1   1   62.61    2.96
  -7  -1  -1   62.13    4.11
   7   1   1   59.04    2.91
   7  -1   1   58.66    2.88
   7  -1   1   58.10    2.65
   7   1   1   51.92    2.28
   7   1   1   57.68    2.34
   7   1   1   55.91    2.38
   7   1   1   58.87    2.80
   7  -1   1   57.33    2.81
   7   1   1   63.89    2.76
   7   1   1   57.18    2.83
  -7  -1  -1   57.17    2.73
  -7   1  -1   56.77    2.71
  -7  -1  -1   56.22    3.89
  -7   1  -1   55.38    3.86
   7  -1   1   57.72    2.52
   7   1   1   53.02    2.15
   7   1   1   56.71    2.32
   7   1   2    2.30    0.80
   7  -1   2    0.83    0.51
  -7  -1  -2    0.18    0.28
   7  -1   2    0.20    0.20
   7   1   2    0.14    0.13
   7   1   2    0.15    0.15
   7  -1   2    0.06    0.13
   7  -1   2    0.46    0.25
   7   1   2    0.67    0.21
   7   1   2    0.07    0.20
  -7  -1  -2   -0.18    0.28
  -7   1  -2    0.36    0.40
   7   1   2    2.08    0.76
   7  -1   2    0.82    0.50
   7  -1   2    0.06    0.15
   7   1   2    0.09    0.12
   7   1   2    1.79    0.48
   7   1   2    2.05    0.50
   7  -1   2    1.25    0.42
   7  -1   2    1.17    0.38
   7   1   2    0.07    0.19
   7  -1   2    0.08    0.15
  -7  -1  -2    0.07    0.16
   7   1   2   -0.08    0.15
   7   1   3    2.22    0.77
   7  -1   3    1.99    0.73
   7  -1   3    1.10    0.32
   7   1   3    1.46    0.39
  -7  -1  -3    2.88    0.51
   7   1   3    1.55    0.32
   7  -1   3    1.64    0.36
   7   1   3    1.80    0.70
   7  -1   3    1.98    0.72
   7   1   3    1.81    0.45
   7   1   3    0.91    0.35
   7  -1   3    1.78    0.46
   7  -1   3    1.45    0.42
   7   1   3    2.07    0.43
   7  -1   3    1.49    0.42
   7   1   3    1.56    0.42
  -7  -1  -3    1.03    0.31
   7   1   3    1.52    0.33
   7  -1   3    1.53    0.36
   7   1   3    1.36    0.29
   7  -1   3    1.52    0.37
   7   1   4   16.42    1.06
   7   1   4   18.24    1.10
   7  -1   4   16.49    1.13
  -7  -1  -4   21.40    1.49
  -7  -1  -4   19.29    1.31
   7  -1   4   16.65    1.18
   7   1   4   18.21    1.10
   7   1   4   19.45    1.16
   7  -1   4   15.76    1.11
  -7  -1  -4   17.15    1.22
   7  -1   4   15.65    1.29
   7   1   4   18.10    1.37
   7   1   4   18.89    1.25
   7   1   4   17.33    1.00
   7   1   4   18.34    1.28
   7   1   5   50.80    2.27
   7  -1   5   48.43    2.37
  -7  -1  -5   52.25    2.37
   7  -1   5   45.52    2.06
   7   1   5   48.35    1.99
   7   1   5   46.88    1.99
   7  -1   5   46.32    1.87
   7   1   5   48.74    1.90
   7  -1   5   46.03    1.91
   7   1   5   46.80    1.94
   7   1   5   46.78    1.91
  -7  -1  -5   49.19    2.15
   7   1   6    0.18    0.12
   7   1   6    0.04    0.10
   7   1   6    0.03    0.08
   7  -1   6    0.12    0.10
   7   1   6    0.10    0.09
   7   1   6    0.35    0.17
   7  -1   6    0.11    0.18
  -7  -1  -6    0.19    0.15
   7   1   7    2.27    0.29
   7   1   7    2.13    0.29
  -7  -1  -7    2.13    0.28
   7   1   7    2.22    0.29
   7  -1   7    2.81    0.39
   7  -1   7    2.37    0.35
  -7  -1  -7    2.68    0.31
   7  -1   8    0.90    0.16
   7   1   8    0.75    0.15
   7   1   8    0.79    0.14
  -7   2   9   18.27    0.79
  -7  -2   9   17.03    0.81
  -7   2   9   19.69    0.82
   7   2  -8    1.69    0.29
   7   2  -8    1.80    0.30
  -7   2   8    1.78    0.31
  -7   2   8    1.85    0.28
  -7  -2   8    1.64    0.26
  -7  -2   7   72.21    2.76
   7  -2  -7   73.70    2.71
  -7   2   7   73.71    2.63
  -7   2   7   75.10    2.61
   7   2  -7   75.74    2.79
   7  -2  -7   72.77    2.74
   7   2  -7   73.12    2.76
   7  -2  -7   68.87    2.70
  -7   2   7   69.98    2.80
  -7  -2   7   73.16    2.78
  -7   2   7   73.98    2.63
  -7  -2   6    0.17    0.19
   7   2  -6    0.06    0.17
   7  -2  -6    0.05    0.16
   7   2  -6   -0.06    0.17
   7  -2  -6    0.11    0.16
   7  -2  -6   -0.05    0.14
  -7  -2   6    0.05    0.15
  -7   2   6    0.36    0.20
  -7  -2   6    0.06    0.16
  -7   2   6    0.04    0.11
  -7   2   6    0.29    0.16
  -7   2   6    0.04    0.11
   7   2  -5  111.41    3.70
  -7   2   5  122.57    3.93
   7   2  -5  119.65    4.21
   7  -2  -5  114.27    4.11
   7   2  -5  113.68    4.15
   7  -2  -5  109.62    4.08
  -7  -2   5  101.26    3.62
  -7   2   5  113.69    3.79
  -7  -2   5  122.51    4.12
  -7   2   5  116.10    4.23
  -7  -2   5  115.81    4.21
  -7   2   5  117.80    3.78
   7  -2  -5  109.30    3.96
  -7   2   4    7.29    0.66
   7   2  -4    6.63    0.64
  -7   2   4    7.40    0.72
  -7  -2   4    8.28    0.87
   7   2  -4    6.62    0.79
   7  -2  -4    6.32    0.77
   7   2  -4    7.92    0.86
   7  -2  -4    5.99    0.75
  -7   2   4    6.58    0.65
  -7  -2   4    7.17    0.76
   7  -2  -4    5.36    0.72
   7  -2  -4    6.85    0.75
  -7   2   4    6.48    0.78
  -7  -2   4    6.36    0.79
   7  -2  -3  106.35    4.07
   7   2  -3   94.07    3.31
   7   2  -3   99.57    3.52
  -7   2   3  106.63    3.63
  -7   2   3  106.68    3.44
   7   2  -3  104.50    5.59
   7  -2  -3  100.98    5.44
   7   2  -3  103.01    5.54
   7  -2  -3   88.05    5.15
  -7   2   3  102.02    5.45
  -7  -2   3  105.93    5.50
   7   2  -3  107.52    4.04
   7  -2  -3  105.35    3.96
   7   2  -3  111.92    4.10
   7  -2  -3  109.18    4.00
  -7  -2   3   99.12    3.56
  -7   2   3   96.43    3.42
  -7  -2   3  106.42    3.76
   7   2  -3  100.31    4.75
  -7   2   3  103.19    3.96
  -7  -2   3  104.59    3.96
   7  -2  -3  103.90    3.78
  -7  -2   2    0.35    0.39
  -7   2   2    0.28    0.22
  -7  -2   2    1.03    0.34
  -7   2   2    0.81    0.23
   7   2  -2    0.75    0.55
   7  -2  -2    0.55    0.40
   7   2  -2    0.28    0.14
   7   2  -2    0.79    0.23
   7  -2  -2    0.23    0.25
   7   2  -2    0.57    0.42
   7  -2  -2    0.37    0.35
   7   2  -2    0.59    0.28
   7  -2  -2    0.43    0.24
   7   2  -2    0.52    0.27
   7  -2  -2    0.58    0.26
  -7  -2   2    0.51    0.23
  -7  -2   2    0.58    0.22
   7  -2  -2    0.63    0.27
   7   2  -2    0.58    0.29
   7   2  -2    0.57    0.19
   7   2  -2    0.51    0.34
  -7   2   2    0.18    0.34
  -7   2   1   98.72    3.90
  -7  -2   1   97.90    3.89
   7   2  -1  102.68    5.60
   7  -2  -1   99.13    5.48
   7   2  -1  105.63    5.70
   7  -2  -1  108.17    5.73
   7   2  -1  104.18    4.09
  -7  -2   1  106.95    5.76
   7  -2  -1  106.55    4.07
   7   2  -1  104.84    4.09
   7  -2  -1  102.39    4.03
  -7  -2   1  111.69    3.91
   7   2  -1  109.60    4.13
   7  -2  -1  102.47    3.92
   7   2  -1  101.44    3.42
   7   2  -1  108.85    3.55
   7   2  -1   98.90    3.44
   7   2  -1  108.25    3.60
   7   2  -1  104.73    4.87
  -7   2   1   92.51    5.19
  -7  -2   1   99.96    5.34
  -7  -2   0    0.87    0.30
  -7   2   0    1.15    0.34
   7   2   0    0.57    0.20
   7   2   0    0.48    0.19
   7   2   0    0.74    0.22
   7  -2   0    0.53    0.25
   7   2   0    1.34    0.60
   7  -2   0    0.75    0.46
   7   2   0    0.19    0.30
   7  -2   0    0.76    0.47
  -7  -2   0    0.79    0.49
   7   2   0    0.70    0.31
   7  -2   0    0.30    0.24
   7   2   0    0.77    0.30
   7  -2   0    0.53    0.32
  -7  -2   0    0.70    0.32
   7   2   0    0.68    0.30
   7  -2   0    0.28    0.20
   7   2   0    0.30    0.22
  -7  -2   0    0.85    0.53
  -7   2   0    0.51    0.38
   7   2   0    0.13    0.25
  -7  -2  -1  128.05    4.60
  -7   2  -1  120.95    4.56
   7   2   1  131.51    4.92
   7   2   1  127.24    4.26
   7   2   1  131.16    4.22
   7   2   1  131.36    4.21
   7  -2   1  139.20    4.85
   7   2   1  125.21    4.21
   7   2   1  130.00    4.16
   7   2   1  134.06    4.85
   7  -2   1  132.95    4.79
   7   2   1  134.43    6.55
   7  -2   1  124.09    6.35
   7   2   1  124.69    6.36
   7  -2   1  122.72    6.28
  -7  -2  -1  136.37    6.70
   7  -2   1  130.94    4.82
  -7   2  -1  123.09    6.07
  -7  -2  -1  118.64    5.95
   7   2   1  128.70    4.80
   7  -2   1  134.83    4.81
  -7  -2  -1  136.23    4.92
   7  -2   1  136.14    4.77
   7   2   1  134.18    4.83
   7   2   1  129.93    4.80
   7   2   1  121.23    5.52
   7   2   2   37.41    2.09
   7  -2   2   35.92    2.04
   7   2   2   36.00    2.06
   7  -2   2   34.30    2.00
   7  -2   2   39.93    2.12
   7  -2   2   38.57    2.05
   7   2   2   36.68    1.69
   7   2   2   38.42    1.73
   7   2   2   35.64    1.68
   7   2   2   37.51    2.14
  -7  -2  -2   36.88    1.99
   7   2   2   33.37    1.68
   7   2   2   36.14    1.57
   7   2   2   38.01    1.70
  -7  -2  -2   33.23    2.02
   7  -2   2   35.90    2.01
   7   2   2   37.73    2.08
   7   2   2   39.39    2.12
  -7  -2  -2   35.37    1.94
  -7   2  -2   34.43    1.95
   7  -2   3   19.41    1.37
   7   2   3   18.65    1.12
   7   2   3   17.67    1.09
  -7  -2  -3   19.66    1.36
   7   2   3   19.53    1.16
   7   2   3   19.64    1.09
   7  -2   3   20.11    1.32
   7   2   3   18.77    1.12
   7   2   3   19.35    1.43
  -7  -2  -3   20.61    1.44
   7  -2   3   20.80    1.42
   7   2   3   19.02    1.36
   7   2   3   20.30    1.41
  -7  -2  -4   37.86    1.95
   7   2   4   37.65    1.91
   7   2   4   38.61    1.96
   7  -2   4   40.06    1.93
   7   2   4   34.99    1.73
  -7  -2  -4   40.29    2.13
   7   2   4   37.42    1.66
   7   2   4   39.97    2.05
   7   2   4   36.07    1.65
  -7  -2  -4   39.43    1.95
   7   2   4   37.31    1.64
   7   2   4   35.62    1.61
   7   2   5    7.96    0.77
   7   2   5    7.43    0.72
   7   2   5    8.90    0.81
   7   2   5    7.40    0.61
   7   2   5    7.21    0.60
   7   2   5    7.54    0.62
   7   2   5    8.32    0.65
   7  -2   5    8.37    0.82
  -7  -2  -5    7.93    0.82
   7  -2   5    7.97    0.70
   7   2   5    7.43    0.61
   7   2   5    6.48    0.55
   7  -2   6   38.15    1.75
  -7  -2  -6   40.89    1.81
   7   2   6   39.61    1.52
   7   2   6   37.75    1.50
   7   2   6   39.44    1.69
   7   2   6   44.34    1.72
   7   2   6   39.39    1.69
   7   2   6   37.07    1.53
   7   2   6   36.29    1.51
   7  -2   6   36.89    1.50
  -7  -2  -7    0.14    0.10
   7   2   7    0.05    0.09
   7   2   7    0.08    0.08
   7  -2   7    0.17    0.12
  -7  -2  -7    0.24    0.12
   7   3  -8   44.04    1.54
  -7   3   8   44.84    1.41
   7   3  -7   21.28    1.10
  -7   3   7   21.73    0.98
  -7  -3   7   19.25    1.10
  -7   3   7   22.34    1.03
  -7  -3   7   22.58    1.16
  -7   3   7   21.65    1.05
  -7  -3   7   20.32    0.96
  -7   3   6   15.66    0.89
  -7   3   6   14.81    0.89
  -7  -3   6   16.16    1.05
  -7  -3   6   14.85    0.86
   7   3  -6   16.43    1.07
  -7   3   6   17.54    0.92
  -7  -3   5    0.10    0.13
  -7   3   5    0.22    0.14
  -7   3   5   -0.03    0.11
  -7   3   5    0.10    0.11
   7   3  -5    0.06    0.14
  -7  -3   5   -0.05    0.13
  -7  -3   5    0.06    0.15
   7   3  -4   35.38    1.88
  -7  -3   4   31.42    1.66
  -7   3   4   29.48    1.43
  -7  -3   4   32.09    1.75
  -7   3   4   31.96    1.41
   7   3  -4   32.57    1.73
  -7  -3   4   28.62    1.62
   7   3  -4   29.46    1.40
   7   3  -3    2.39    0.49
  -7   3   3    2.11    0.34
  -7   3   3    2.25    0.33
   7   3  -3    2.63    0.38
  -7  -3   3    2.74    0.49
  -7  -3   3    1.76    0.40
   7   3  -3    2.21    0.44
  -7  -3   3    2.59    0.44
   7   3  -2   80.64    3.13
  -7  -3   2   76.67    3.18
   7   3  -2   72.06    2.56
   7   3  -2   73.93    2.70
  -7  -3   2   77.36    3.04
   7   3  -2   79.73    3.34
  -7  -3   2   77.06    2.87
  -7   3   2   69.31    2.56
  -7  -3   1   23.03    1.55
   7   3  -1   22.99    1.59
   7   3  -1   22.28    1.43
  -7  -3   1   21.52    1.34
   7   3  -1   20.61    1.12
   7   3  -1   20.83    1.09
   7   3  -1   19.99    1.17
   7   3  -1   23.06    1.60
   7   3  -1   21.27    1.09
   7  -3   0    0.68    0.33
  -7  -3   0    1.20    0.30
  -7  -3   0    1.46    0.38
   7   3   0    1.48    0.41
   7   3   0    1.40    0.28
   7   3   0    1.24    0.26
   7   3   0    1.12    0.37
   7   3   0    1.14    0.33
   7   3   0    1.86    0.30
   7   3   1   40.28    1.72
  -7  -3  -1   39.34    2.04
   7   3   1   40.47    1.90
   7  -3   1   42.73    2.25
   7   3   1   40.28    1.74
   7   3   1   41.52    1.75
   7   3   1   39.16    1.75
   7   3   1   44.99    2.32
  -7  -3  -1   37.79    2.14
   7   3   1   39.44    1.97
   7  -3   2    0.48    0.27
   7   3   2    0.45    0.17
   7   3   2    0.70    0.21
   7   3   2    0.38    0.19
  -7  -3  -2    0.58    0.28
   7   3   2    0.47    0.17
   7   3   2    0.62    0.21
   7   3   2    0.36    0.27
   7   3   2    1.24    0.29
  -7  -3  -2    0.49    0.27
   7  -3   3    0.96    0.31
  -7  -3  -3    1.14    0.33
   7   3   3    0.75    0.21
   7   3   3    0.62    0.19
   7   3   3    0.94    0.22
  -7  -3  -3    1.26    0.36
   7   3   3    1.14    0.28
  -7  -3  -4   13.28    1.01
   7   3   4   14.21    0.85
   7   3   4   13.01    0.81
   7   3   4   12.86    0.76
   7   3   4   12.36    0.84
   7  -3   4   13.17    0.97
   7  -3   5   28.36    1.37
  -7  -3  -5   28.54    1.51
   7   3   5   27.83    1.20
   7   3   5   28.30    1.25
   7   3   5   29.09    1.24
   7   3   5   30.08    1.30
   7   3   5   31.25    1.52
   7   3   5   28.99    1.45
   7   3   5   28.84    1.47
  -7  -3  -6    0.17    0.12
   7   3   6    0.12    0.08
   7   3   6    0.03    0.09
   7   3   6    0.03    0.08
   7   3   6    0.25    0.10
   7  -3   6    0.02    0.09
   7   3   6    0.12    0.11
  -7  -3  -7    1.43    0.18
   7   3   7    1.62    0.17
   7   3   7    1.46    0.17
  -7   4   7   33.20    1.08
  -7  -4   7   37.17    1.22
  -7   4   7   26.36    1.07
   7   4  -7   26.99    1.05
  -7  -4   6    0.27    0.13
  -7   4   6    0.39    0.12
  -7   4   6    0.16    0.10
   7   4  -5   55.75    2.06
  -7  -4   5   63.90    2.25
  -7   4   5   55.74    2.01
  -7   4   5   61.61    1.98
  -7  -4   5   62.01    2.32
  -7  -4   4    3.85    0.49
  -7  -4   4    2.98    0.40
  -7   4   4    2.74    0.34
   7   4  -4    3.05    0.33
   7   4  -4    2.85    0.40
   7   4  -4    4.01    0.53
  -7   4   4    3.79    0.35
  -7   4   4    3.33    0.41
  -7  -4   3   62.95    2.30
   7   4  -3   59.82    2.12
   7   4  -3   63.49    2.55
   7   4  -3   58.80    2.40
   7  -4  -3   63.22    2.52
  -7  -4   3   61.64    2.40
   7  -4  -2    1.08    0.31
  -7  -4   2    1.04    0.25
  -7  -4   2    1.74    0.33
   7   4  -2    0.86    0.27
   7   4  -2    1.32    0.35
  -7  -4   2    0.73    0.25
   7   4  -2    1.45    0.26
  -7  -4   1   63.21    2.35
   7   4  -1   60.00    2.15
   7   4  -1   65.94    2.33
  -7  -4   1   60.97    2.59
   7   4  -1   64.37    2.71
   7  -4  -1   69.41    2.77
   7   4  -1   63.33    2.67
   7   4   0    0.35    0.21
   7   4   0    0.50    0.17
   7  -4   0    0.41    0.23
   7   4   0    0.09    0.15
   7   4   0    0.44    0.14
   7   4   0    0.59    0.28
  -7  -4   0    0.34    0.19
  -7  -4  -1   68.49    2.51
   7   4   1   73.42    2.49
   7   4   1   71.56    2.42
   7   4   1   71.33    2.52
   7   4   1   77.28    2.98
   7   4   1   76.51    2.74
   7   4   1   73.94    2.46
  -7  -4  -1   72.60    2.90
   7   4   1   75.12    2.96
  -7  -4  -2   19.33    1.18
   7   4   2   19.95    1.26
   7   4   2   18.90    0.98
   7   4   2   17.66    0.93
   7   4   2   18.32    0.96
   7   4   2   18.96    1.09
   7   4   2   19.86    1.25
   7   4   2   16.64    0.91
  -7  -4  -3   10.69    0.82
   7   4   3   11.02    0.84
   7   4   3   10.93    0.85
   7   4   3    9.73    0.64
   7   4   3    9.95    0.64
  -7  -4  -3    9.24    0.74
   7   4   3    9.17    0.70
   7   4   3    9.42    0.63
   7  -4   3   10.48    0.81
  -7  -4  -4   24.49    1.23
   7   4   4   24.61    1.26
   7   4   4   27.39    1.28
   7   4   4   24.86    1.25
   7   4   4   22.78    1.03
   7   4   4   24.73    1.11
   7  -4   4   23.03    1.18
  -7  -4  -4   24.10    1.19
   7   4   4   24.88    1.06
   7   4   5    2.54    0.32
   7   4   5    2.33    0.30
   7   4   5    2.26    0.29
   7   4   5    2.44    0.26
  -7  -4  -5    2.73    0.32
   7  -4   5    2.19    0.28
  -7   5   5    0.11    0.06
  -7  -5   5    0.19    0.08
  -7  -5   5    0.10    0.06
  -7   5   4    7.50    0.45
  -7  -5   4   13.74    0.62
  -7  -5   3    0.53    0.14
   7   5  -3    0.22    0.11
  -7   5   3    0.16    0.09
  -7  -5   3    0.42    0.15
  -7  -5   2   33.64    1.38
   7   5  -2   33.84    1.33
   7   5  -2   32.58    1.23
   7   5  -1   11.89    0.73
   7   5  -1   11.51    0.66
   7   5  -1   10.31    0.59
  -7  -5   1   11.96    0.71
   7   5   0    0.56    0.19
   7   5   0    0.57    0.15
  -7  -5   0    0.64    0.16
   7   5   0    0.70    0.16
   7   5   1   18.55    0.92
   7   5   1   19.28    0.92
   7   5   1   23.02    1.04
  -7  -5  -1   21.37    0.99
   7  -5   1   22.14    1.03
   7   5   1   22.69    0.95
   7   5   2    1.15    0.18
   7  -5   2    0.98    0.19
   7   5   2    0.93    0.18
   7   5   2    0.86    0.17
   7  -5   3    0.19    0.09
  -7  -5  -3    0.18    0.09
   7   5   3    0.16    0.08
   7   5   3    0.09    0.06
  -8   0   8    2.49    0.30
   8   0  -8    3.19    0.37
   8   0  -8    2.37    0.32
   8   0  -7    0.30    0.16
  -8   0   7    0.28    0.14
  -8   0   7    0.29    0.18
   8   0  -7    0.44    0.19
   8   0  -7    0.35    0.19
   8   0  -6    0.33    0.20
   8   0  -6    0.33    0.18
  -8   0   6    0.30    0.16
  -8   0   6    0.18    0.16
  -8   0   6    0.33    0.17
   8   0  -6   -0.05    0.13
   8   0  -5    2.53    0.45
  -8   0   5    2.71    0.50
   8   0  -5    2.63    0.42
   8   0  -5    3.03    0.52
   8   0  -5    3.16    0.54
  -8   0   5    3.71    0.48
  -8   0   4   10.15    0.81
   8   0  -4    8.90    0.84
  -8   0   4    9.87    0.98
   8   0  -4   10.77    1.01
   8   0  -4   10.14    0.98
   8   0  -4    8.44    0.87
  -8   0   3   63.70    2.42
   8   0  -3   66.11    2.91
   8   0  -3   59.92    2.81
   8   0  -3   58.65    2.60
   8   0  -3   61.77    2.76
  -8   0   3   58.17    2.77
  -8   0   2    0.07    0.18
   8   0  -2    0.25    0.18
   8   0  -2    0.06    0.14
   8   0  -2    0.16    0.14
   8   0  -2    0.28    0.21
   8   0  -2   -0.08    0.17
   8   0  -2    0.08    0.17
   8   0  -1   10.37    0.85
   8   0  -1   11.81    0.94
   8   0  -1   10.48    0.95
   8   0  -1   11.38    0.99
   8   0  -1   11.48    1.12
   8   0  -1   11.15    1.10
  -8   0   1   10.16    1.01
  -8   0   0    5.66    0.75
   8   0   0    5.36    0.67
   8   0   0    5.93    0.80
   8   0   0    5.97    0.67
   8   0   0    5.84    0.69
   8   0   0    6.71    0.85
   8   0   0    5.48    0.62
   8   0   0    5.90    0.65
   8   0   1   31.34    1.96
   8   0   1   31.97    1.68
   8   0   1   30.74    1.67
   8   0   1   35.55    1.83
   8   0   1   34.49    2.03
  -8   0  -1   32.66    1.89
   8   0   2    0.38    0.26
   8   0   2    0.98    0.34
   8   0   2    0.79    0.30
  -8   0  -2    0.61    0.24
  -8   0  -2    0.80    0.34
   8   0   2    0.76    0.24
   8   0   2    0.48    0.22
   8   0   3    0.60    0.21
   8   0   3    0.73    0.29
  -8   0  -3    0.99    0.28
  -8   0  -3    0.81    0.28
  -8   0  -4    1.40    0.32
   8   0   4    1.14    0.25
   8   0   4    1.36    0.34
  -8   0  -4    1.40    0.32
   8   0   4    1.48    0.30
  -8   0  -4    1.68    0.37
   8   0   5    1.69    0.29
  -8   0  -5    2.42    0.34
  -8   0  -5    2.27    0.39
  -8   0  -5    1.83    0.28
   8   0   5    2.47    0.39
   8   0   6    2.63    0.33
  -8   0  -7    3.66    0.30
   8   0   7    4.51    0.31
   8   1  -8    2.51    0.30
   8  -1  -8    2.38    0.30
   8   1  -8    2.76    0.32
   8  -1  -8    2.65    0.32
  -8  -1   8    2.46    0.29
  -8   1   8    2.84    0.30
  -8   1   7    0.48    0.17
  -8  -1   7    0.55    0.19
  -8   1   7    0.75    0.19
  -8   1   7    1.08    0.26
  -8  -1   7    0.76    0.22
   8   1  -7    0.89    0.25
   8  -1  -7    0.44    0.19
   8   1  -7    0.24    0.16
   8  -1  -7    0.91    0.24
  -8  -1   6    2.54    0.40
  -8  -1   6    2.60    0.44
  -8   1   6    3.49    0.51
  -8   1   6    3.13    0.40
  -8  -1   6    2.87    0.40
  -8   1   6    3.13    0.41
   8   1  -6    2.38    0.42
   8  -1  -6    2.20    0.40
   8   1  -6    2.85    0.46
   8  -1  -6    2.15    0.40
   8   1  -5    5.76    0.69
   8  -1  -5    4.43    0.61
   8   1  -5    6.36    0.73
   8  -1  -5    5.13    0.64
  -8  -1   5    5.04    0.60
  -8   1   5    5.10    0.53
  -8  -1   5    5.72    0.61
  -8   1   5    4.77    0.55
   8   1  -5    4.33    0.50
   8  -1  -5    4.65    0.56
  -8   1   5    4.93    0.64
  -8  -1   5    5.19    0.66
   8  -1  -5    4.67    0.57
   8   1  -5    5.75    0.67
  -8   1   4   28.77    1.44
  -8  -1   4   30.12    1.53
   8  -1  -4   30.10    1.67
   8   1  -4   28.32    1.51
  -8   1   4   28.50    1.73
  -8  -1   4   32.69    1.81
   8   1  -4   31.41    1.81
   8  -1  -4   30.68    1.76
   8   1  -4   29.75    1.77
   8  -1  -4   31.58    1.78
   8  -1  -4   29.61    1.64
   8   1  -4   28.97    1.71
  -8   1   3    5.45    0.57
  -8  -1   3    5.68    0.61
  -8   1   3    5.83    0.76
  -8  -1   3    5.87    0.76
   8   1  -3    5.77    0.58
   8   1  -3    5.04    0.62
   8  -1  -3    7.12    0.81
   8   1  -3    7.49    0.87
   8  -1  -3    6.17    0.78
   8   1  -3    6.62    0.83
   8  -1  -3    6.31    0.79
   8  -1  -3    5.82    0.73
   8   1  -3    5.47    0.72
   8   1  -2   99.27    3.86
   8  -1  -2  100.55    3.78
  -8   1   2   90.87    3.74
  -8  -1   2   91.63    3.73
   8   1  -2  103.93    3.91
   8   1  -2   96.23    3.26
   8   1  -2   98.11    3.54
   8   1  -2   94.95    3.38
   8  -1  -2   98.82    3.78
   8   1  -2  101.88    3.95
   8  -1  -2  100.72    3.88
   8   1  -2  100.27    3.92
   8  -1  -2   98.80    3.86
  -8  -1   2   95.73    3.47
   8  -1  -1    5.67    0.74
   8   1  -1    7.11    0.76
   8   1  -1    7.19    0.85
  -8   1   1    5.73    0.75
  -8  -1   1    5.48    0.73
   8   1  -1    6.18    0.77
   8   1  -1    6.38    0.62
   8   1  -1    6.29    0.70
   8   1  -1    5.95    0.63
   8   1  -1    6.62    0.83
   8  -1  -1    6.87    0.84
   8   1  -1    6.91    0.85
   8  -1  -1    5.82    0.78
  -8  -1   1    7.37    0.75
   8  -1   0   18.76    1.36
   8   1   0   17.30    1.22
   8   1   0   16.89    1.35
  -8  -1   0   17.68    1.32
  -8   1   0   17.26    1.31
   8   1   0   20.53    1.42
   8   1   0   17.22    1.09
   8   1   0   17.61    1.13
   8  -1   0   17.63    1.24
   8  -1   0   18.79    1.34
   8   1   0   20.16    1.49
   8  -1   0   16.31    1.34
   8   1   0   18.40    1.43
   8  -1   0   17.93    1.38
  -8  -1   0   18.03    1.25
   8  -1   1  170.91    5.31
  -8  -1  -1  151.89    5.34
  -8   1  -1  148.23    5.34
   8   1   1  165.20    5.41
   8  -1   1  149.48    5.14
   8   1   1  157.52    4.99
   8   1   1  162.82    5.14
   8   1   1  153.44    5.01
   8  -1   1  164.88    5.40
   8   1   1  163.12    5.60
   8  -1   1  156.72    5.51
   8   1   1  162.86    5.60
   8  -1   1  161.46    5.54
  -8  -1  -1  168.88    5.53
  -8   1  -1  170.36    5.21
   8  -1   1  161.41    5.47
   8   1   1  159.50    5.51
   8   1   1  164.92    5.22
   8  -1   2    0.60    0.24
  -8  -1  -2    0.31    0.23
  -8   1  -2    0.64    0.27
   8   1   2    0.47    0.22
   8   1   2    0.79    0.32
   8  -1   2    0.63    0.27
   8   1   2    0.36    0.24
   8  -1   2    0.84    0.32
   8   1   2    0.36    0.19
   8   1   2    0.96    0.27
   8  -1   2    0.69    0.24
   8  -1   2    0.40    0.20
   8  -1   2    0.47    0.23
   8   1   2    0.07    0.17
  -8  -1  -2    0.31    0.18
   8  -1   2    1.06    0.29
   8   1   2    0.38    0.16
  -8  -1  -2    0.51    0.25
  -8  -1  -3    2.63    0.44
   8  -1   3    1.93    0.33
   8   1   3    1.52    0.31
   8   1   3    1.93    0.34
  -8  -1  -3    1.79    0.39
  -8   1  -3    1.01    0.32
   8  -1   3    1.70    0.38
   8   1   3    2.35    0.46
  -8  -1  -3    1.69    0.35
   8   1   4    4.37    0.55
   8   1   4    3.86    0.45
   8   1   4    3.47    0.41
   8   1   4    3.15    0.39
  -8  -1  -4    4.02    0.51
   8   1   4    3.18    0.46
  -8  -1  -4    3.58    0.52
  -8  -1  -4    3.80    0.43
  -8   1  -4    3.51    0.52
  -8  -1  -4    2.85    0.46
   8   1   5    1.36    0.24
  -8  -1  -5    1.51    0.29
   8   1   5    1.46    0.26
   8  -1   5    1.45    0.30
  -8  -1  -5    1.44    0.27
  -8   1  -5    1.34    0.24
  -8  -1  -5    1.42    0.29
  -8   1  -5    1.42    0.31
   8   1   6   18.97    0.79
   8  -1   6   28.72    1.15
   8   2  -8    2.31    0.23
   8   2  -8    2.23    0.24
  -8  -2   8    2.40    0.24
  -8   2   8    2.20    0.22
  -8  -2   7    0.31    0.13
   8   2  -7    0.19    0.12
   8   2  -7    0.28    0.11
   8   2  -7    0.23    0.11
  -8  -2   7    0.55    0.16
   8   2  -7    0.16    0.13
  -8   2   7    0.22    0.11
  -8   2   6    0.12    0.10
  -8  -2   6    0.36    0.16
   8   2  -6    0.25    0.15
   8   2  -6    0.22    0.14
   8   2  -6    0.04    0.11
  -8  -2   6    0.16    0.12
  -8   2   6    0.16    0.14
  -8   2   6    0.29    0.15
  -8  -2   5    1.55    0.30
   8   2  -5    1.87    0.37
   8   2  -5    1.83    0.35
   8   2  -5    1.79    0.35
  -8   2   5    1.39    0.31
  -8   2   5    1.98    0.31
   8   2  -4    7.66    0.77
   8  -2  -4    8.95    0.80
   8   2  -4    8.34    0.80
   8  -2  -4    6.41    0.70
  -8  -2   4   10.25    0.86
  -8  -2   4    8.41    0.71
  -8   2   4    8.17    0.65
   8   2  -4    7.58    0.80
   8   2  -4    9.34    0.85
   8   2  -4    7.80    0.67
  -8   2   4    7.75    0.76
  -8  -2   4    8.43    0.79
   8   2  -3   51.36    2.30
   8  -2  -3   45.26    2.16
   8   2  -3   47.18    2.23
   8  -2  -3   46.34    2.18
  -8  -2   3   50.33    2.22
  -8  -2   3   50.41    2.00
  -8   2   3   48.21    1.88
   8   2  -3   51.22    2.41
   8   2  -3   49.32    2.30
   8   2  -3   44.35    1.96
  -8   2   3   45.57    2.18
  -8  -2   3   45.06    2.16
   8  -2  -3   50.05    2.33
  -8  -2   2   -0.05    0.17
  -8   2   2    0.06    0.13
  -8  -2   2    0.06    0.13
   8   2  -2    0.05    0.10
   8  -2  -2   -0.07    0.16
   8   2  -2   -0.06    0.17
   8   2  -2    0.25    0.19
   8   2  -2    0.07    0.11
   8   2  -2    0.19    0.22
   8  -2  -2    0.30    0.21
   8   2  -2    0.31    0.22
   8  -2  -2   -0.06    0.12
   8   2  -1   10.48    0.96
   8  -2  -1    7.90    0.83
  -8  -2   1    9.54    0.93
   8   2  -1    8.75    0.88
   8   2  -1   10.09    0.95
  -8  -2   1    7.88    0.76
  -8   2   1    8.79    0.84
  -8  -2   1    8.96    0.85
   8   2  -1    7.62    0.63
   8   2  -1    9.31    0.77
   8   2  -1    8.30    0.69
   8   2  -1    9.50    0.92
   8  -2  -1    7.85    0.82
  -8  -2   1    9.43    0.83
   8   2   0    4.01    0.61
   8  -2   0    3.87    0.57
   8   2   0    4.49    0.50
   8   2   0    3.55    0.44
   8   2   0    4.36    0.63
   8  -2   0    4.48    0.63
   8   2   0    4.05    0.46
   8   2   0    6.09    0.72
   8  -2   0    4.54    0.63
   8  -2   0    4.90    0.65
  -8  -2   0    4.48    0.52
  -8  -2   0    5.34    0.63
  -8  -2   0    4.56    0.65
   8  -2   0    4.91    0.61
   8   2   0    4.41    0.63
   8   2   0    4.89    0.64
  -8   2   0    4.92    0.62
  -8  -2   0    4.17    0.57
   8  -2   1   29.31    1.66
  -8  -2  -1   28.21    1.57
  -8   2  -1   27.70    1.59
   8   2   1   32.89    1.80
   8  -2   1   31.08    1.71
   8   2   1   26.34    1.35
   8   2   1   28.37    1.45
   8   2   1   27.54    1.39
   8   2   1   27.10    1.36
   8   2   1   27.90    1.64
   8  -2   1   29.22    1.64
   8   2   1   31.24    1.72
   8  -2   1   31.41    1.69
  -8  -2  -1   30.19    1.74
   8  -2   1   27.67    1.56
   8   2   1   29.93    1.70
   8   2   1   30.89    1.68
   8   2   2    0.46    0.18
   8   2   2    0.36    0.17
  -8  -2  -2    0.58    0.23
   8   2   2    0.59    0.24
   8  -2   2    0.52    0.21
   8   2   2    0.79    0.27
   8  -2   2    0.51    0.22
   8   2   2    0.33    0.21
  -8  -2  -2    0.88    0.28
  -8  -2  -2    0.40    0.18
  -8   2  -2    0.74    0.27
   8   2   2    0.55    0.18
   8   2   2    0.82    0.22
   8   2   3    0.68    0.19
   8   2   3    0.91    0.27
   8   2   3    1.09    0.24
  -8  -2  -3    1.05    0.31
  -8  -2  -3    0.85    0.25
   8  -2   3    1.39    0.30
   8   2   3    0.67    0.22
   8   2   3    0.98    0.27
  -8  -2  -3    0.99    0.27
  -8   2  -3    0.67    0.25
   8   2   3    0.89    0.22
   8   2   4    1.40    0.24
   8   2   4    0.91    0.25
   8  -2   4    1.23    0.24
   8   2   4    1.12    0.26
   8  -2   4    1.05    0.28
  -8  -2  -4    0.97    0.26
  -8   2  -4    1.00    0.24
   8  -2   5    1.81    0.28
  -8  -2  -5    1.55    0.28
   8   2   5    1.56    0.23
   8  -2   5    1.35    0.17
  -8   2  -5    1.28    0.19
   8   2   5    1.27    0.21
   8   2   6    1.59    0.20
  -8  -2  -6    1.53    0.19
  -8  -2  -6    1.45    0.18
   8  -2   6    1.67    0.21
   8   3  -7    0.33    0.10
  -8  -3   7    0.22    0.08
  -8   3   7    0.15    0.07
   8   3  -6    1.44    0.24
  -8  -3   6    1.29    0.21
  -8   3   6    1.51    0.22
   8   3  -6    1.24    0.21
  -8  -3   5    1.20    0.26
   8   3  -5    2.87    0.36
   8   3  -5    1.83    0.32
  -8  -3   5    2.34    0.31
  -8   3   5    1.87    0.27
   8   3  -4   18.31    0.96
  -8  -3   4   21.29    1.18
   8   3  -4   21.81    1.17
   8   3  -4   22.15    1.26
  -8  -3   4   21.05    1.05
  -8   3   4   20.28    0.97
  -8  -3   3    2.12    0.31
   8   3  -3    2.44    0.35
  -8  -3   3    2.49    0.40
   8   3  -3    2.53    0.45
  -8  -3   3    2.66    0.43
   8   3  -3    2.48    0.39
  -8   3   3    1.83    0.28
  -8  -3   2   61.92    2.41
   8   3  -2   61.61    2.31
  -8  -3   2   63.81    2.58
   8   3  -2   64.42    2.48
   8   3  -2   68.67    2.73
   8  -3  -2   64.37    2.64
  -8  -3   1    3.40    0.42
   8   3  -1    4.43    0.60
  -8  -3   1    3.26    0.51
   8   3  -1    3.41    0.45
   8   3  -1    3.09    0.36
   8   3  -1    2.85    0.39
   8  -3  -1    3.38    0.51
  -8  -3   0   12.33    0.95
   8   3   0   10.38    0.68
   8   3   0   12.45    1.00
   8   3   0   10.23    0.78
   8   3   0   11.01    0.73
   8  -3   0   10.25    0.90
  -8  -3  -1  114.59    3.69
   8   3   1   95.81    3.14
   8   3   1  106.65    3.69
  -8  -3  -1  104.83    3.64
   8   3   1   92.94    3.20
   8   3   1  101.06    3.58
   8   3   1  101.47    3.27
   8   3   1   97.59    3.20
   8   3   1   99.07    3.15
   8  -3   1  104.92    3.59
   8   3   2    0.39    0.15
   8   3   2    0.34    0.15
   8  -3   2    0.44    0.23
   8   3   2    0.36    0.19
  -8  -3  -2    0.52    0.22
   8   3   2    0.40    0.15
   8   3   2    0.55    0.17
  -8  -3  -2    0.49    0.21
   8   3   3    2.33    0.30
   8   3   3    2.45    0.36
  -8  -3  -3    2.71    0.39
   8   3   3    2.48    0.30
   8   3   3    2.11    0.28
   8  -3   3    2.15    0.33
   8   3   4    2.12    0.30
   8   3   4    1.97    0.28
   8   3   4    1.49    0.26
   8  -3   4    1.87    0.25
   8   3   5    0.52    0.12
   8   3   5    0.63    0.12
   8   3   5    0.64    0.13
  -8  -3  -5    0.65    0.14
  -8  -3  -5    0.88    0.16
   8   4  -5    0.30    0.10
  -8  -4   5    0.29    0.09
   8   4  -4    5.06    0.43
   8   4  -4    4.32    0.33
  -8  -4   4    4.27    0.32
   8   4  -3   27.57    1.22
   8   4  -3   26.55    1.13
   8  -4  -3   25.33    1.15
   8   4  -2    0.05    0.08
   8  -4  -2    0.07    0.11
   8   4  -2    0.10    0.11
   8   4  -2    0.22    0.13
   8   4  -1    5.21    0.45
   8   4  -1    4.75    0.49
   8  -4  -1    6.03    0.54
  -8  -4   1    5.29    0.49
   8   4  -1    6.57    0.58
   8   4   0    2.76    0.37
  -8  -4   0    2.31    0.33
  -8  -4   0    1.78    0.21
   8   4   0    2.62    0.36
   8   4   1   18.82    1.01
   8   4   1   18.94    1.01
  -8  -4  -1   18.76    0.99
   8  -4   2    0.44    0.14
   8   4   2    0.34    0.14
   8   4   2    0.45    0.15
   8   4   2    0.37    0.14
   8  -4   3    0.55    0.13
   8   4   3    0.83    0.16
   8   4   3    0.64    0.15
   8   4   3    0.56    0.13
   9   0  -7    0.44    0.11
   9   0  -7    0.55    0.12
   9   0  -6   19.69    1.00
   9   0  -6   20.05    1.00
   9   0  -6   18.13    0.90
  -9   0   6   18.82    0.82
   9   0  -5    4.39    0.47
  -9   0   5    5.38    0.55
  -9   0   5    4.75    0.46
  -9   0   5    5.48    0.42
   9   0  -5    4.88    0.52
   9   0  -5    4.87    0.52
  -9   0   4    0.82    0.17
   9   0  -4    0.82    0.21
   9   0  -4    1.70    0.34
   9   0  -4    1.37    0.31
  -9   0   4    1.06    0.27
   9   0  -4    0.55    0.20
   9   0  -3    7.71    0.74
   9   0  -3    7.95    0.70
   9   0  -3    7.65    0.74
  -9   0   3    6.98    0.70
   9   0  -3    6.71    0.67
   9   0  -2    0.24    0.19
   9   0  -2    0.61    0.25
   9   0  -2    0.56    0.23
   9   0  -2    0.33    0.15
  -9   0   2    0.42    0.19
   9   0  -2    0.10    0.15
   9   0  -1   96.25    3.49
   9   0  -1   91.55    3.44
  -9   0   1   89.95    3.37
  -9   0   1   93.94    3.17
  -9   0   0   20.64    1.16
   9   0   0   19.67    1.28
   9   0   0   21.05    1.22
   9   0   0   18.63    1.25
  -9   0   0   19.58    1.24
  -9   0   0   19.57    1.17
   9   0   1    2.92    0.46
   9   0   1    2.87    0.46
  -9   0  -1    3.09    0.40
  -9   0  -1    2.23    0.40
   9   0   1    2.69    0.40
   9   0   1    2.62    0.37
   9   0   2   30.04    1.54
  -9   0  -2   32.99    1.60
  -9   0  -3    9.99    0.75
  -9   0  -3   10.84    0.70
  -9   0  -3    9.18    0.67
   9   0   4   32.55    1.31
  -9   0  -4   34.66    1.30
   9   1  -6   16.72    0.85
  -9  -1   6   15.43    0.76
  -9  -1   6   14.42    0.67
  -9   1   6   15.88    0.69
   9  -1  -6   15.74    0.81
   9   1  -6   17.03    0.84
   9   1  -6   16.27    0.82
   9  -1  -6   16.39    0.82
  -9   1   5   12.75    0.83
  -9  -1   5   13.46    0.68
  -9   1   5   12.39    0.65
   9   1  -5   13.95    0.85
   9   1  -5   13.23    0.84
   9   1  -5   13.23    0.84
   9  -1  -5   11.65    0.79
   9   1  -5   13.22    0.84
   9  -1  -5   13.37    0.83
   9   1  -4    1.86    0.34
   9  -1  -4    1.71    0.32
   9   1  -4    1.64    0.32
   9  -1  -4    1.54    0.31
  -9  -1   4    1.52    0.21
  -9   1   4    1.50    0.21
  -9  -1   4    2.06    0.32
   9   1  -4    1.76    0.29
  -9   1   4    1.27    0.28
  -9  -1   4    1.41    0.29
   9   1  -4    1.57    0.30
   9   1  -4    1.73    0.31
   9   1  -3    0.24    0.18
  -9  -1   3    0.04    0.12
   9   1  -3    0.09    0.14
   9   1  -3    0.08    0.13
   9  -1  -3    0.27    0.15
[truncated: 10,416 more chars]
