# Supplementary material for: N-(4-Amino-1,2,5-oxa­diazol-3-yl)formamide
Source: IUCrdata. 2025 Aug 15;10(Pt 8):x250720. doi: 10.1107/S2414314625007205 (PMC12412684; doi:10.1107/S2414314625007205)
Supplement: Supplementary file 2 [file x-10-x250720-Isup2.hkl]

data_I                                                                          
_shelx_title ' g-32_g_a.res in P2(1)/m'                                         
_shelx_refln_list_code          4                                               
_shelx_F_calc_maximum      180.53                                               
_exptl_crystal_F_000       264.00                                               
_reflns_d_resolution_high  0.7836                                               
                                                                                
loop_                                                                           
 _space_group_symop_operation_xyz                                               
 'x, y, z'                                                                      
 '-x, y+1/2, -z'                                                                
 '-x, -y, -z'                                                                   
 'x, -y-1/2, z'                                                                 
                                                                                
_cell_length_a     7.9809                                                       
_cell_length_b     6.1741                                                       
_cell_length_c    10.1920                                                       
_cell_angle_alpha  90.000                                                       
_cell_angle_beta   95.260                                                       
_cell_angle_gamma  90.000                                                       
                                                                                
_shelx_F_squared_multiplier     1.000                                           
                                                                                
loop_                                                                           
 _refln_index_h                                                                 
 _refln_index_k                                                                 
 _refln_index_l                                                                 
 _refln_F_squared_calc                                                          
 _refln_F_squared_meas                                                          
 _refln_F_squared_sigma                                                         
 _refln_observed_status                                                         
   1   0   0         76.90         77.64         1.44 o                         
   2   0   0       2279.99       2193.52        64.90 o                         
   3   0   0        253.01        230.86         7.79 o                         
   4   0   0        197.85        216.87         2.83 o                         
   5   0   0         22.04         24.17         0.95 o                         
   6   0   0        255.22        254.15         3.30 o                         
   7   0   0          3.77          2.56         0.28 o                         
   8   0   0         17.00         14.49         0.62 o                         
   9   0   0         48.52         49.54         1.24 o                         
  10   0   0         26.06         29.14         1.52 o                         
   1   1   0         55.07         47.90         1.23 o                         
   2   1   0        417.47        379.52         7.37 o                         
   3   1   0        317.27        316.02         4.43 o                         
   4   1   0        207.70        181.16         1.74 o                         
   5   1   0        102.23        102.02         1.32 o                         
   6   1   0         49.17         49.63         0.80 o                         
   7   1   0          5.07          4.01         0.22 o                         
   8   1   0         44.41         44.77         0.83 o                         
   9   1   0          0.12          0.15         0.08 o                         
  10   1   0          3.26          3.09         0.31 o                         
   0   2   0      32592.57      35707.74       628.24 o                         
   1   2   0         23.94         22.96         0.43 o                         
   2   2   0       1252.30       1212.54        11.31 o                         
   3   2   0        138.69        116.12         1.39 o                         
   4   2   0        127.40        130.15         1.68 o                         
   5   2   0         12.91         12.43         0.40 o                         
   6   2   0        191.33        189.27         1.74 o                         
   7   2   0          2.33          1.45         0.15 o                         
   8   2   0         12.96         11.24         0.34 o                         
   9   2   0         41.43         39.87         1.00 o                         
   1   3   0         22.80         22.46         0.80 o                         
   2   3   0        130.06        117.94         2.53 o                         
   3   3   0        100.33         91.59         1.39 o                         
   4   3   0        100.97         94.00         1.18 o                         
   5   3   0         36.46         33.85         0.67 o                         
   6   3   0         21.00         22.26         0.54 o                         
   7   3   0          3.66          3.35         0.26 o                         
   8   3   0         26.38         27.37         0.91 o                         
   9   3   0          0.22          0.17         0.13 o                         
   0   4   0       6851.68       6943.94       226.84 o                         
   1   4   0          1.70          2.13         0.51 o                         
   2   4   0        333.93        348.36         3.14 o                         
   3   4   0         28.32         24.07         0.47 o                         
   4   4   0         52.65         50.79         0.76 o                         
   5   4   0          2.44          2.12         0.18 o                         
   6   4   0         94.08         96.90         1.44 o                         
   7   4   0          0.49          0.93         0.17 o                         
   8   4   0          6.24          5.60         0.51 o                         
   1   5   0          9.77          9.67         0.36 o                         
   2   5   0         23.82         22.78         0.47 o                         
   3   5   0         18.67         18.32         0.48 o                         
   4   5   0         33.94         34.00         0.71 o                         
   5   5   0          4.82          4.97         0.26 o                         
   6   5   0          4.60          5.59         0.28 o                         
   7   5   0          2.07          1.55         0.20 o                         
   0   6   0       1483.96       1582.61        15.16 o                         
   1   6   0          0.07          0.23         0.11 o                         
   2   6   0         79.05         89.06         1.41 o                         
   3   6   0          3.05          3.24         0.23 o                         
   4   6   0         21.24         20.49         0.50 o                         
   5   6   0          0.08          0.06         0.08 o                         
   6   6   0         37.39         36.28         1.01 o                         
   1   7   0          4.45          3.38         0.22 o                         
   2   7   0          3.54          2.88         0.24 o                         
   3   7   0          3.23          3.59         0.27 o                         
   4   7   0         10.34         11.28         0.46 o                         
 -10   0   1         73.99         52.23        12.41 o                         
  -9   0   1        209.04        231.67         4.19 o                         
  -8   0   1         23.33         27.29         0.92 o                         
  -7   0   1        334.02        319.03         4.15 o                         
  -6   0   1        247.97        244.68         2.89 o                         
  -5   0   1         10.62          6.82         0.39 o                         
  -4   0   1         41.62         52.22         1.06 o                         
  -3   0   1        227.37        226.28         3.95 o                         
  -2   0   1         44.12         42.99         1.53 o                         
  -1   0   1       1761.43       1560.24        28.27 o                         
   0   0   1         44.89         42.38         1.75 o                         
   1   0   1        100.42         93.80         2.40 o                         
   2   0   1        299.44        274.90         8.48 o                         
   3   0   1         38.19         34.38         1.36 o                         
   4   0   1        385.81        385.40         4.31 o                         
   5   0   1         53.52         65.25         1.36 o                         
   6   0   1        651.27        644.92         5.81 o                         
   7   0   1        418.53        400.70         4.66 o                         
   8   0   1         85.82         81.55         1.86 o                         
   9   0   1          6.87          6.83         0.42 o                         
  10   0   1          5.64          5.00         0.50 o                         
 -10   1   1          1.34          0.99         0.27 o                         
  -9   1   1          7.85          7.38         0.29 o                         
  -8   1   1         16.45         15.93         0.50 o                         
  -7   1   1         85.95         71.23         1.01 o                         
  -6   1   1         46.58         55.54         0.81 o                         
  -5   1   1         36.19         29.24         0.59 o                         
  -4   1   1         25.21         24.54         0.48 o                         
  -3   1   1       1686.87       1741.06        17.41 o                         
  -2   1   1        312.83        278.40         4.49 o                         
  -1   1   1        220.79        233.72         3.17 o                         
   0   1   1         46.92         45.30         0.90 o                         
   1   1   1       2095.53       1971.72        22.64 o                         
   2   1   1        916.78        895.68         9.27 o                         
   3   1   1        615.99        679.34         7.88 o                         
   4   1   1        267.97        290.79         2.35 o                         
   5   1   1        629.61        659.39         5.24 o                         
   6   1   1        594.99        569.78         3.71 o                         
   7   1   1        145.64        143.50         1.46 o                         
   8   1   1        428.74        401.58         3.24 o                         
   9   1   1         57.22         64.95         1.03 o                         
  -9   2   1        167.08        183.87         2.43 o                         
  -8   2   1         19.40         21.92         0.54 o                         
  -7   2   1        269.46        259.02         2.31 o                         
  -6   2   1        160.34        158.66         1.51 o                         
  -5   2   1          6.45          5.88         0.26 o                         
  -4   2   1         23.46         23.91         0.50 o                         
  -3   2   1        131.93        132.54         2.36 o                         
  -2   2   1         23.20         21.14         0.80 o                         
  -1   2   1        815.02        779.36        11.32 o                         
   0   2   1         18.42         25.46         1.20 o                         
   1   2   1         71.48         69.74         1.07 o                         
   2   2   1        151.19        138.00         2.17 o                         
   3   2   1         24.75         21.85         0.52 o                         
   4   2   1        263.65        255.91         2.30 o                         
   5   2   1         31.44         36.02         0.56 o                         
   6   2   1        480.75        478.66         3.32 o                         
   7   2   1        330.56        324.27         2.43 o                         
   8   2   1         71.89         72.35         0.96 o                         
   9   2   1          5.01          4.99         0.31 o                         
  -9   3   1          5.72          6.97         0.48 o                         
  -8   3   1          8.65          8.31         0.42 o                         
  -7   3   1         56.01         53.46         1.06 o                         
  -6   3   1         23.60         24.55         0.52 o                         
  -5   3   1         22.43         21.88         0.52 o                         
  -4   3   1          8.27          8.85         0.34 o                         
  -3   3   1        601.69        588.27         5.89 o                         
  -2   3   1         70.39         69.78         2.37 o                         
  -1   3   1         57.41         56.76         1.42 o                         
   0   3   1         15.53         15.18         0.68 o                         
   1   3   1        638.38        620.42         9.93 o                         
   2   3   1        275.66        258.29         3.09 o                         
   3   3   1        254.86        265.56         2.51 o                         
   4   3   1        121.49        134.89         1.46 o                         
   5   3   1        330.57        335.97         2.95 o                         
   6   3   1        335.95        315.72         3.67 o                         
   7   3   1         99.03        100.87         1.52 o                         
   8   3   1        261.51        253.23         3.84 o                         
   9   3   1         37.18         41.75         0.99 o                         
  -8   4   1         11.60         13.79         0.72 o                         
  -7   4   1        153.50        158.74         2.34 o                         
  -6   4   1         48.68         51.11         0.92 o                         
  -5   4   1          1.60          2.18         0.20 o                         
  -4   4   1          3.10          2.81         0.19 o                         
  -3   4   1         44.62         48.14         0.81 o                         
  -2   4   1          4.80          5.48         0.30 o                         
  -1   4   1        200.75        213.84         5.39 o                         
   0   4   1          3.33         10.87         0.82 o                         
   1   4   1         28.82         28.69         1.02 o                         
   2   4   1         35.36         34.79         0.61 o                         
   3   4   1          7.58          7.64         0.23 o                         
   4   4   1        108.76        105.32         1.31 o                         
   5   4   1          8.07          8.94         0.37 o                         
   6   4   1        225.38        237.14         2.69 o                         
   7   4   1        178.42        182.34         2.19 o                         
   8   4   1         43.88         46.88         1.44 o                         
  -7   5   1         26.81         28.24         0.84 o                         
  -6   5   1          7.30          6.97         0.55 o                         
  -5   5   1         11.32         12.79         0.43 o                         
  -4   5   1          0.95          1.81         0.17 o                         
  -3   5   1        160.16        158.41         1.83 o                         
  -2   5   1         12.80         13.09         0.43 o                         
  -1   5   1          9.66         11.41         0.32 o                         
   0   5   1          4.95          5.49         0.23 o                         
   1   5   1        174.25        179.95         1.50 o                         
   2   5   1         54.33         56.71         0.83 o                         
   3   5   1         80.51         86.69         1.04 o                         
   4   5   1         41.77         46.63         0.82 o                         
   5   5   1        126.97        130.61         1.87 o                         
   6   5   1        133.91        130.63         1.59 o                         
   7   5   1         51.00         52.71         1.67 o                         
  -6   6   1          8.41         10.48         0.51 o                         
  -5   6   1          0.19          0.45         0.14 o                         
  -4   6   1          0.04          0.44         0.12 o                         
  -3   6   1         15.44         16.29         0.47 o                         
  -2   6   1          0.73          1.47         0.15 o                         
  -1   6   1         61.95         67.83         1.06 o                         
   0   6   1          0.82          4.64         0.26 o                         
   1   6   1          9.43         11.32         0.36 o                         
   2   6   1          7.59          7.03         0.30 o                         
   3   6   1          1.65          2.03         0.21 o                         
   4   6   1         39.04         38.76         0.86 o                         
   5   6   1          1.24          1.31         0.14 o                         
   6   6   1         83.59         74.75         2.90 o                         
  -4   7   1          0.01          0.25         0.17 o                         
  -3   7   1         44.22         40.59         0.97 o                         
  -2   7   1          2.82          2.43         0.21 o                         
  -1   7   1          1.73          1.98         0.25 o                         
   0   7   1          1.90          2.73         0.19 o                         
   1   7   1         56.59         59.20         1.39 o                         
   2   7   1         10.92         11.27         0.42 o                         
   3   7   1         24.98         25.98         1.52 o                         
   4   7   1         13.14         12.39         0.69 o                         
 -10   0   2          0.22          0.06         0.09 o                         
  -9   0   2          1.17          0.87         0.19 o                         
  -8   0   2          0.19          0.28         0.16 o                         
  -7   0   2          1.02          0.46         0.15 o                         
  -6   0   2         18.90         20.93         0.67 o                         
  -5   0   2        352.81        362.68         4.41 o                         
  -4   0   2        142.23        166.11         2.36 o                         
  -3   0   2        354.67        376.84         7.96 o                         
  -2   0   2       2621.47       2341.56        43.01 o                         
  -1   0   2       1086.57       1088.40        29.32 o                         
   0   0   2       1533.65       1512.56        27.68 o                         
   1   0   2        194.08        198.75         3.94 o                         
   2   0   2          0.86          3.49         0.92 o                         
   3   0   2         53.13         59.45         2.27 o                         
   4   0   2        292.35        315.87         3.25 o                         
   5   0   2        188.45        196.54         2.59 o                         
   6   0   2        289.31        302.01         3.17 o                         
   7   0   2        132.05        118.21         1.79 o                         
   8   0   2          2.39          1.65         0.25 o                         
   9   0   2         68.06         78.47         3.67 o                         
 -10   1   2          6.65          9.43         0.55 o                         
  -9   1   2          5.35          6.96         0.32 o                         
  -8   1   2        265.82        243.99         2.46 o                         
  -7   1   2        306.49        311.47         2.54 o                         
  -6   1   2        261.35        254.93         1.84 o                         
  -5   1   2          1.22          1.16         0.14 o                         
  -4   1   2       2118.46       2169.95        14.21 o                         
  -3   1   2        163.15        147.96         2.29 o                         
  -2   1   2        826.27        799.67        10.09 o                         
  -1   1   2        467.48        447.97         6.54 o                         
   0   1   2       1587.27       1472.30        19.14 o                         
   1   1   2        256.82        238.42         2.79 o                         
   2   1   2        448.90        397.37         5.19 o                         
   3   1   2       1083.61       1079.11         8.06 o                         
   4   1   2        138.00        150.96         1.54 o                         
   5   1   2         14.30         12.84         0.32 o                         
   6   1   2        165.55        163.00         1.42 o                         
   7   1   2          0.77          0.86         0.29 o                         
   8   1   2          1.07          1.29         0.13 o                         
   9   1   2         21.40         24.57         0.57 o                         
  -9   2   2          0.77          1.00         0.14 o                         
  -8   2   2          0.21          0.17         0.10 o                         
  -7   2   2          1.67          1.30         0.14 o                         
  -6   2   2         16.50         17.63         0.40 o                         
  -5   2   2        221.08        224.48         1.85 o                         
  -4   2   2         86.31         95.75         1.27 o                         
  -3   2   2        207.36        211.79         3.35 o                         
  -2   2   2       1408.48       1344.58        16.22 o                         
  -1   2   2        638.97        652.59         8.16 o                         
   0   2   2        837.43        836.31        10.15 o                         
   1   2   2        136.50        130.11         1.96 o                         
   2   2   2          0.62          1.94         0.19 o                         
   3   2   2         35.70         35.05         0.62 o                         
   4   2   2        195.43        197.39         1.95 o                         
   5   2   2        139.01        139.92         1.21 o                         
   6   2   2        206.70        211.39         1.64 o                         
   7   2   2         99.88         90.97         1.06 o                         
   8   2   2          1.83          1.40         0.15 o                         
   9   2   2         54.32         60.67         1.76 o                         
  -9   3   2          5.01          5.75         0.38 o                         
  -8   3   2        161.24        159.37         2.56 o                         
  -7   3   2        184.01        187.79         2.99 o                         
  -6   3   2        136.28        136.46         1.65 o                         
  -5   3   2          0.59          0.88         0.13 o                         
  -4   3   2        928.92        930.30         9.84 o                         
  -3   3   2         61.26         51.95         1.30 o                         
  -2   3   2        268.16        252.56         5.82 o                         
  -1   3   2        123.99        130.35         2.44 o                         
   0   3   2        439.82        449.90         6.83 o                         
   1   3   2         92.75         96.12         1.65 o                         
   2   3   2        128.06        108.20         2.31 o                         
   3   3   2        403.22        382.83         3.69 o                         
   4   3   2         55.88         58.71         0.84 o                         
   5   3   2          7.29          7.31         0.30 o                         
   6   3   2        101.51        100.85         1.20 o                         
   7   3   2          1.77          1.45         0.17 o                         
   8   3   2          0.93          1.07         0.15 o                         
   9   3   2         12.25         12.36         0.58 o                         
  -8   4   2          0.21          0.25         0.13 o                         
  -7   4   2          2.96          3.02         0.29 o                         
  -6   4   2         11.84         13.47         0.59 o                         
  -5   4   2         65.71         66.89         1.66 o                         
  -4   4   2         30.31         30.93         0.66 o                         
  -3   4   2         56.20         55.12         0.90 o                         
  -2   4   2        347.05        334.16         4.32 o                         
  -1   4   2        200.08        202.54         2.69 o                         
   0   4   2        234.81        245.98         4.40 o                         
   1   4   2         39.82         39.59         0.74 o                         
   2   4   2          0.30          1.03         0.10 o                         
   3   4   2          9.16          8.19         0.32 o                         
   4   4   2         77.40         80.16         1.08 o                         
   5   4   2         68.41         68.39         1.08 o                         
   6   4   2         86.81         91.47         1.26 o                         
   7   4   2         48.05         46.11         0.92 o                         
   8   4   2          0.86          0.99         0.18 o                         
  -7   5   2         78.67         82.93         1.88 o                         
  -6   5   2         46.34         45.40         1.23 o                         
  -5   5   2          0.17          0.37         0.15 o                         
  -4   5   2        281.69        298.09         3.63 o                         
  -3   5   2         12.48         12.33         0.46 o                         
  -2   5   2         44.38         45.47         0.79 o                         
  -1   5   2         39.03         43.55         0.86 o                         
   0   5   2        126.12        138.96         1.23 o                         
   1   5   2         37.91         40.86         0.58 o                         
   2   5   2         20.32         18.78         0.39 o                         
   3   5   2        101.39         99.91         1.18 o                         
   4   5   2         14.66         15.44         0.45 o                         
   5   5   2          2.33          3.21         0.21 o                         
   6   5   2         46.10         48.99         0.81 o                         
   7   5   2          2.72          2.46         0.22 o                         
  -6   6   2          6.97          7.67         0.49 o                         
  -5   6   2         12.24         12.52         0.38 o                         
  -4   6   2         10.22         10.91         0.44 o                         
  -3   6   2         11.26         10.59         0.40 o                         
  -2   6   2         70.35         73.45         1.15 o                         
  -1   6   2         56.63         64.02         1.13 o                         
   0   6   2         62.84         71.01         1.09 o                         
   1   6   2          6.66          8.12         0.33 o                         
   2   6   2          0.19          0.26         0.09 o                         
   3   6   2          0.99          1.55         0.18 o                         
   4   6   2         25.98         28.39         0.76 o                         
   5   6   2         28.52         27.06         0.59 o                         
   6   6   2         26.66         21.05         2.72 o                         
  -4   7   2         76.93         66.03         2.17 o                         
  -3   7   2          1.93          2.24         0.18 o                         
  -2   7   2          5.00          6.27         0.29 o                         
  -1   7   2         16.56         13.15         0.81 o                         
   0   7   2         46.20         45.39         1.65 o                         
   1   7   2         16.89         16.37         0.63 o                         
   2   7   2          2.52          2.59         0.19 o                         
   3   7   2         24.34         21.30         1.17 o                         
   4   7   2          3.39          2.36         0.24 o                         
 -10   0   3          2.35          1.63         0.16 o                         
  -9   0   3         17.72         18.42         0.79 o                         
  -8   0   3        150.69        153.15         2.75 o                         
  -7   0   3        355.96        302.62         4.54 o                         
  -6   0   3        155.64        137.94         1.92 o                         
  -5   0   3        119.79        124.98         2.14 o                         
  -4   0   3         79.40         86.12         1.67 o                         
  -3   0   3        132.42        121.77         2.82 o                         
  -2   0   3        202.50        207.57         5.97 o                         
  -1   0   3        381.09        355.91         8.05 o                         
   0   0   3       1791.93       1600.91        29.77 o                         
   1   0   3        100.22        107.83         2.00 o                         
   2   0   3        300.02        270.81         4.37 o                         
   3   0   3         48.76         52.78         0.98 o                         
   4   0   3        618.43        644.02         5.50 o                         
   5   0   3         54.87         55.30         0.97 o                         
   6   0   3        307.53        292.78         2.69 o                         
   7   0   3         60.60         60.10         1.09 o                         
   8   0   3          2.58          1.93         0.32 o                         
   9   0   3         20.06         24.94         1.01 o                         
 -10   1   3          1.48          1.59         0.30 o                         
  -9   1   3          0.43          0.41         0.11 o                         
  -8   1   3         14.71         14.87         0.49 o                         
  -7   1   3         11.57         15.04         0.42 o                         
  -6   1   3         13.96         10.13         0.34 o                         
  -5   1   3        145.25        144.88         1.46 o                         
  -4   1   3        318.48        323.50         3.25 o                         
  -3   1   3         38.80         34.33         0.97 o                         
  -2   1   3        314.79        349.37         5.19 o                         
  -1   1   3        217.16        205.02         4.11 o                         
   0   1   3        137.25        113.04         2.74 o                         
   1   1   3         99.36         96.67         1.51 o                         
   2   1   3       1447.32       1602.38        14.20 o                         
   3   1   3        166.68        156.32         1.31 o                         
   4   1   3        114.83        109.42         1.05 o                         
   5   1   3        116.13        131.47         1.05 o                         
   6   1   3        945.40        894.96         4.91 o                         
   7   1   3          4.35          3.99         0.22 o                         
   8   1   3          5.53          4.62         0.30 o                         
   9   1   3         87.77         97.92         2.86 o                         
  -9   2   3         14.26         14.65         0.47 o                         
  -8   2   3        118.32        119.59         1.61 o                         
  -7   2   3        282.58        257.29         2.17 o                         
  -6   2   3        109.47         98.63         1.05 o                         
  -5   2   3         84.21         85.71         0.97 o                         
  -4   2   3         50.18         52.54         1.11 o                         
  -3   2   3         77.77         79.46         1.34 o                         
  -2   2   3        113.91        116.36         3.14 o                         
  -1   2   3        229.70        221.37         3.56 o                         
   0   2   3        918.33        821.41         9.45 o                         
   1   2   3         47.79         45.85         1.04 o                         
   2   2   3        187.20        163.95         1.81 o                         
   3   2   3         27.11         24.66         0.44 o                         
   4   2   3        387.69        379.57         2.75 o                         
   5   2   3         44.41         45.18         0.59 o                         
   6   2   3        226.75        214.11         1.66 o                         
   7   2   3         45.65         48.30         0.87 o                         
   8   2   3          2.14          2.30         0.18 o                         
   9   2   3         16.36         19.33         0.88 o                         
  -9   3   3          0.15          0.06         0.09 o                         
  -8   3   3          5.41          5.76         0.34 o                         
  -7   3   3          4.51          5.81         0.35 o                         
  -6   3   3         14.52         11.91         0.51 o                         
  -5   3   3         75.50         75.06         1.26 o                         
  -4   3   3        147.99        145.57         2.29 o                         
  -3   3   3         28.82         26.47         1.11 o                         
  -2   3   3        128.37        141.46         2.88 o                         
  -1   3   3         57.04         44.77         2.14 o                         
   0   3   3         37.11         29.71         0.94 o                         
   1   3   3         28.93         27.11         0.75 o                         
   2   3   3        567.72        568.41         5.97 o                         
   3   3   3         82.63         81.61         1.03 o                         
   4   3   3         48.70         47.12         0.78 o                         
   5   3   3         63.38         69.04         1.04 o                         
   6   3   3        578.80        573.18         4.62 o                         
   7   3   3          1.81          2.33         0.24 o                         
   8   3   3          5.86          5.86         0.33 o                         
  -8   4   3         61.65         65.89         1.67 o                         
  -7   4   3        154.22        153.37         2.41 o                         
  -6   4   3         43.26         42.06         1.05 o                         
  -5   4   3         35.80         33.67         0.77 o                         
  -4   4   3         19.54         20.86         0.68 o                         
  -3   4   3         24.08         26.66         0.68 o                         
  -2   4   3         27.93         27.92         0.64 o                         
  -1   4   3         70.45         70.82         1.06 o                         
   0   4   3        186.68        176.13         1.64 o                         
   1   4   3          4.80          4.29         0.17 o                         
   2   4   3         51.24         47.67         0.66 o                         
   3   4   3          4.09          3.12         0.17 o                         
   4   4   3        113.39        110.86         1.38 o                         
   5   4   3         28.14         30.88         0.62 o                         
   6   4   3        101.61        104.32         1.63 o                         
   7   4   3         21.23         24.86         0.60 o                         
   8   4   3          1.30          1.60         0.18 o                         
  -7   5   3          0.64          0.79         0.20 o                         
  -6   5   3         12.24         11.38         0.40 o                         
  -5   5   3         28.62         27.04         0.88 o                         
  -4   5   3         47.25         46.14         1.08 o                         
  -3   5   3         20.49         19.86         0.62 o                         
  -2   5   3         42.25         48.01         0.81 o                         
  -1   5   3          5.67          5.35         0.25 o                         
   0   5   3          8.31          6.89         0.26 o                         
   1   5   3          4.40          4.45         0.19 o                         
   2   5   3        156.45        161.01         1.44 o                         
   3   5   3         34.24         35.85         0.63 o                         
   4   5   3         12.70         13.08         0.39 o                         
   5   5   3         25.28         24.95         0.52 o                         
   6   5   3        259.22        264.63         3.59 o                         
   7   5   3          0.27          0.37         0.10 o                         
  -6   6   3         12.49         10.28         0.52 o                         
  -5   6   3         12.62         12.51         0.63 o                         
  -4   6   3          7.33          7.81         0.33 o                         
  -3   6   3          6.89          7.81         0.32 o                         
  -2   6   3          4.54          5.34         0.30 o                         
  -1   6   3         18.01         19.92         0.53 o                         
   0   6   3         25.05         26.12         0.55 o                         
   1   6   3          0.05          0.10         0.09 o                         
   2   6   3          8.57          9.81         0.36 o                         
   3   6   3          0.02          0.18         0.08 o                         
   4   6   3         20.63         20.53         0.51 o                         
   5   6   3         15.05         14.28         0.55 o                         
  -3   7   3         11.80         11.38         0.51 o                         
  -2   7   3         14.49         14.35         0.62 o                         
  -1   7   3          0.07          0.19         0.08 o                         
   0   7   3          2.30          1.89         0.13 o                         
   1   7   3          0.45          0.44         0.11 o                         
   2   7   3         42.18         43.06         1.24 o                         
   3   7   3         13.54         12.81         0.73 o                         
  -9   0   4          1.53          2.52         0.36 o                         
  -8   0   4         27.71         24.15         0.92 o                         
  -7   0   4         22.29         20.47         0.81 o                         
  -6   0   4         72.83         69.35         1.33 o                         
  -5   0   4        381.70        424.46         3.82 o                         
  -4   0   4          8.89         11.69         0.72 o                         
  -3   0   4          1.54          0.49         0.20 o                         
  -2   0   4         29.39         27.60         1.60 o                         
  -1   0   4         13.47         12.11         1.16 o                         
   0   0   4        775.53        896.84        17.80 o                         
   1   0   4        205.98        217.23         4.09 o                         
   2   0   4          1.44          1.90         0.24 o                         
   3   0   4        684.63        769.03         7.21 o                         
   4   0   4          4.72          4.56         0.33 o                         
   5   0   4         67.34         63.03         0.92 o                         
   6   0   4          0.33          0.25         0.11 o                         
   7   0   4        123.49        109.81         2.03 o                         
   8   0   4          2.41          3.47         0.31 o                         
   9   0   4         74.46         83.76         2.63 o                         
  -9   1   4          3.01          4.04         0.20 o                         
  -8   1   4         78.01         74.59         1.20 o                         
  -7   1   4        131.13        118.28         1.34 o                         
  -6   1   4        683.71        691.10         4.73 o                         
  -5   1   4        464.84        471.70         3.32 o                         
  -4   1   4          2.75          4.94         0.31 o                         
  -3   1   4        221.21        223.58         3.75 o                         
  -2   1   4       1144.20       1211.79        14.78 o                         
  -1   1   4         66.53         67.37         2.03 o                         
   0   1   4        453.82        462.98         8.44 o                         
   1   1   4        122.29        121.93         1.83 o                         
   2   1   4        109.04        122.36         1.20 o                         
   3   1   4         13.86         15.03         0.34 o                         
   4   1   4        210.48        212.18         1.76 o                         
   5   1   4         59.85         50.29         0.59 o                         
   6   1   4         23.54         24.38         0.46 o                         
   7   1   4         43.23         44.25         0.83 o                         
   8   1   4         10.24          8.91         0.36 o                         
   9   1   4          5.21          3.87         0.37 o                         
  -9   2   4          1.93          2.34         0.21 o                         
  -8   2   4         23.42         20.55         0.54 o                         
  -7   2   4         16.18         16.99         0.49 o                         
  -6   2   4         47.56         47.35         0.76 o                         
  -5   2   4        273.17        294.69         2.16 o                         
  -4   2   4          4.32          5.06         0.30 o                         
  -3   2   4          0.70          0.69         0.14 o                         
  -2   2   4         17.54         14.71         0.63 o                         
  -1   2   4          8.25          6.27         0.48 o                         
   0   2   4        454.76        514.51         7.13 o                         
   1   2   4        114.04        109.14         1.71 o                         
   2   2   4          0.34          0.65         0.09 o                         
   3   2   4        459.25        486.17         4.06 o                         
   4   2   4          2.79          3.23         0.15 o                         
   5   2   4         42.71         41.04         0.60 o                         
   6   2   4          0.92          0.20         0.08 o                         
   7   2   4        101.10         93.97         1.31 o                         
   8   2   4          1.89          2.80         0.24 o                         
   9   2   4         64.88         67.82         2.44 o                         
  -9   3   4          1.32          1.89         0.37 o                         
  -8   3   4         51.78         51.44         1.18 o                         
  -7   3   4         82.56         77.69         1.58 o                         
  -6   3   4        420.77        422.55         4.16 o                         
  -5   3   4        252.03        253.87         2.68 o                         
  -4   3   4          1.24          1.90         0.19 o                         
  -3   3   4        106.13        104.15         1.40 o                         
  -2   3   4        426.62        422.82         7.19 o                         
  -1   3   4         17.93         16.20         0.86 o                         
   0   3   4        166.28        157.36         2.93 o                         
   1   3   4         60.96         65.89         1.37 o                         
   2   3   4         36.62         41.09         0.79 o                         
   3   3   4          8.69          9.27         0.26 o                         
   4   3   4         95.98         95.36         1.02 o                         
   5   3   4         42.19         41.02         0.79 o                         
   6   3   4         19.86         22.03         0.58 o                         
   7   3   4         30.48         32.71         0.87 o                         
   8   3   4          4.71          4.65         0.34 o                         
  -8   4   4         14.94         11.16         0.56 o                         
  -7   4   4          6.71          8.21         0.39 o                         
  -6   4   4         14.46         14.52         0.55 o                         
  -5   4   4        121.19        124.51         2.44 o                         
  -4   4   4          0.11          0.56         0.15 o                         
  -3   4   4          0.00          0.23         0.09 o                         
  -2   4   4          4.43          3.52         0.23 o                         
  -1   4   4          0.19          0.26         0.10 o                         
   0   4   4        137.32        152.30         1.56 o                         
   1   4   4         20.71         18.35         0.37 o                         
   2   4   4          0.03          0.12         0.07 o                         
   3   4   4        188.88        196.69         1.69 o                         
   4   4   4          0.77          1.35         0.15 o                         
   5   4   4         12.21         13.33         0.48 o                         
   6   4   4          2.45          1.57         0.16 o                         
   7   4   4         58.76         60.98         0.97 o                         
  -7   5   4         37.21         26.29         7.76 o                         
  -6   5   4        190.95        187.22         2.35 o                         
  -5   5   4         97.33         98.49         1.58 o                         
  -4   5   4          0.41          0.43         0.13 o                         
  -3   5   4         35.22         36.04         0.80 o                         
  -2   5   4        107.45        110.57         1.45 o                         
  -1   5   4          0.39          0.50         0.10 o                         
   0   5   4         38.20         39.00         0.67 o                         
   1   5   4         22.83         26.95         0.53 o                         
   2   5   4          8.13          8.76         0.30 o                         
   3   5   4          4.27          4.72         0.21 o                         
   4   5   4         26.01         28.05         0.55 o                         
   5   5   4         23.97         25.64         0.66 o                         
   6   5   4         14.10         14.69         0.40 o                         
  -6   6   4          2.24          2.01         0.30 o                         
  -5   6   4         43.64         43.38         1.03 o                         
  -4   6   4          0.43          0.73         0.10 o                         
  -3   6   4          0.43          0.22         0.10 o                         
  -2   6   4          0.69          0.63         0.10 o                         
  -1   6   4          1.63          1.65         0.14 o                         
   0   6   4         36.35         41.21         0.68 o                         
   1   6   4          0.92          1.22         0.14 o                         
   2   6   4          0.03          0.21         0.09 o                         
   3   6   4         69.63         70.33         0.99 o                         
   4   6   4          0.11          0.35         0.08 o                         
   5   6   4          1.75          1.66         0.14 o                         
  -3   7   4         11.19         10.89         0.38 o                         
  -2   7   4         24.81         24.71         1.09 o                         
  -1   7   4          0.61          0.36         0.08 o                         
   0   7   4          8.10          7.71         0.48 o                         
   1   7   4          7.71          8.42         0.42 o                         
   2   7   4          1.62          1.20         0.15 o                         
   3   7   4          1.87          1.44         0.23 o                         
  -9   0   5         16.19         12.43         0.49 o                         
  -8   0   5          4.09          7.43         0.49 o                         
  -7   0   5        383.28        366.67         5.15 o                         
  -6   0   5        186.15        184.86         2.54 o                         
  -5   0   5        565.93        556.23         4.83 o                         
  -4   0   5        155.09        178.95         4.69 o                         
  -3   0   5         17.29         22.05         0.98 o                         
  -2   0   5        540.17        533.93        10.30 o                         
  -1   0   5        144.46        151.31         3.27 o                         
   0   0   5          0.28          1.49         0.24 o                         
   1   0   5         46.89         48.38         1.23 o                         
   2   0   5        759.23        752.38         9.83 o                         
   3   0   5        314.61        315.04         3.44 o                         
   4   0   5         25.20         27.85         0.60 o                         
   5   0   5        340.52        335.21         3.26 o                         
   6   0   5        377.70        335.55         2.92 o                         
   7   0   5         33.79         27.74         0.80 o                         
   8   0   5          3.71          5.24         0.38 o                         
  -9   1   5         28.10         32.39         0.65 o                         
  -8   1   5         11.72         12.69         0.40 o                         
  -7   1   5          0.33          1.58         0.17 o                         
  -6   1   5          9.26         10.05         0.33 o                         
  -5   1   5         57.56         59.99         0.72 o                         
  -4   1   5         58.53         53.57         0.84 o                         
  -3   1   5          3.28          2.61         0.28 o                         
  -2   1   5        722.02        795.27         8.31 o                         
  -1   1   5        188.71        197.43         2.52 o                         
   0   1   5        340.19        363.92         4.19 o                         
   1   1   5         75.43         77.40         1.12 o                         
   2   1   5        631.60        648.27         4.36 o                         
   3   1   5         92.43         92.53         1.21 o                         
   4   1   5         12.55         13.02         0.29 o                         
   5   1   5        224.30        210.78         1.64 o                         
   6   1   5        123.69        133.76         1.31 o                         
   7   1   5        119.39        119.14         1.47 o                         
   8   1   5          1.58          3.53         0.24 o                         
  -9   2   5         11.42          9.36         0.46 o                         
  -8   2   5          2.39          4.34         0.33 o                         
  -7   2   5        301.42        285.30         3.08 o                         
  -6   2   5        144.75        145.25         1.53 o                         
  -5   2   5        401.20        393.00         2.59 o                         
  -4   2   5        123.54        138.23         1.28 o                         
  -3   2   5         10.94         13.04         0.63 o                         
  -2   2   5        346.67        358.13         4.41 o                         
  -1   2   5         79.83         82.38         2.03 o                         
   0   2   5          0.04          0.48         0.18 o                         
   1   2   5         27.24         27.07         0.62 o                         
   2   2   5        511.81        516.82         4.57 o                         
   3   2   5        206.61        198.16         1.55 o                         
   4   2   5         17.39         19.47         0.39 o                         
   5   2   5        237.59        232.47         1.78 o                         
   6   2   5        296.00        279.11         2.43 o                         
   7   2   5         22.08         19.07         0.48 o                         
   8   2   5          3.35          3.57         0.22 o                         
  -8   3   5          5.75          5.14         0.59 o                         
  -7   3   5          0.02          0.16         0.12 o                         
  -6   3   5          9.80         10.20         0.39 o                         
  -5   3   5         29.14         29.77         0.59 o                         
  -4   3   5         21.30         19.58         0.52 o                         
  -3   3   5          2.85          4.01         0.22 o                         
  -2   3   5        297.22        297.67         2.72 o                         
  -1   3   5         86.94         86.38         1.16 o                         
   0   3   5        145.27        143.95         1.76 o                         
   1   3   5         24.54         21.56         0.45 o                         
   2   3   5        281.27        286.84         2.02 o                         
   3   3   5         61.97         65.06         0.77 o                         
   4   3   5          3.93          4.68         0.21 o                         
   5   3   5        139.72        138.99         1.60 o                         
   6   3   5         81.97         84.73         1.35 o                         
   7   3   5         71.32         72.15         1.12 o                         
   8   3   5          0.82          1.64         0.15 o                         
  -8   4   5          0.39          0.73         0.17 o                         
  -7   4   5        157.70        148.83         4.06 o                         
  -6   4   5         75.26         77.33         1.31 o                         
  -5   4   5        166.63        169.45         2.20 o                         
  -4   4   5         73.04         77.36         1.42 o                         
  -3   4   5          3.71          4.16         0.26 o                         
  -2   4   5        129.09        135.94         1.56 o                         
  -1   4   5         18.66         19.97         0.51 o                         
   0   4   5          0.00          0.07         0.08 o                         
   1   4   5          8.76          9.61         0.29 o                         
   2   4   5        206.11        214.22         1.75 o                         
   3   4   5         67.29         63.40         0.80 o                         
   4   4   5          6.82          7.52         0.27 o                         
   5   4   5         89.65         90.38         1.27 o                         
   6   4   5        154.27        159.09         1.74 o                         
   7   4   5          5.99          6.00         0.30 o                         
  -7   5   5          0.72          0.32         0.09 o                         
  -6   5   5          8.82          8.00         0.31 o                         
  -5   5   5          9.30         10.54         0.50 o                         
  -4   5   5          2.73          2.85         0.31 o                         
  -3   5   5          2.41          3.20         0.21 o                         
  -2   5   5         76.98         74.99         0.88 o                         
  -1   5   5         25.36         26.82         0.54 o                         
   0   5   5         41.01         42.95         0.78 o                         
   1   5   5          2.65          2.07         0.14 o                         
   2   5   5         84.18         92.33         1.05 o                         
   3   5   5         34.39         35.31         0.56 o                         
   4   5   5          0.29          0.79         0.10 o                         
   5   5   5         64.81         68.33         1.12 o                         
   6   5   5         39.90         37.32         1.29 o                         
  -5   6   5         51.35         45.84         1.25 o                         
  -4   6   5         37.08         38.31         0.68 o                         
  -3   6   5          1.02          1.17         0.12 o                         
  -2   6   5         42.64         43.35         0.75 o                         
  -1   6   5          2.93          3.20         0.14 o                         
   0   6   5          0.01          0.07         0.06 o                         
   1   6   5          2.51          2.65         0.15 o                         
   2   6   5         71.81         76.56         0.92 o                         
   3   6   5         14.73         14.60         0.31 o                         
   4   6   5          2.07          1.95         0.16 o                         
  -2   7   5         17.60         14.13         0.50 o                         
  -1   7   5          6.64          6.66         0.38 o                         
   0   7   5         10.44          8.69         1.18 o                         
   1   7   5          0.03          0.07         0.06 o                         
   2   7   5         22.08         15.03         1.71 o                         
  -9   0   6         42.70         47.56         1.15 o                         
  -8   0   6          0.53          0.55         0.16 o                         
  -7   0   6          0.01          0.17         0.16 o                         
  -6   0   6         24.54         27.18         0.79 o                         
  -5   0   6        144.21        135.14         2.18 o                         
  -4   0   6          0.15          0.51         0.12 o                         
  -3   0   6        319.14        314.29        11.19 o                         
  -2   0   6        196.72        205.19         4.14 o                         
  -1   0   6        446.42        470.06         9.29 o                         
   0   0   6         13.80         16.01         0.76 o                         
   1   0   6        247.14        241.40         4.84 o                         
   2   0   6          7.48          9.12         0.59 o                         
   3   0   6         65.40         69.48         1.01 o                         
   4   0   6        267.93        248.67         2.32 o                         
   5   0   6          0.90          0.97         0.12 o                         
   6   0   6        123.95        118.81         2.69 o                         
   7   0   6        104.07        111.01         2.32 o                         
   8   0   6          3.90          6.54         0.82 o                         
  -9   1   6         35.93         39.59         0.68 o                         
  -8   1   6          8.26          6.87         0.33 o                         
  -7   1   6         72.24         72.84         1.16 o                         
  -6   1   6          2.09          2.75         0.19 o                         
  -5   1   6        242.77        245.99         1.98 o                         
  -4   1   6        818.83        803.66         4.99 o                         
  -3   1   6        113.40        117.37         1.37 o                         
  -2   1   6        215.76        218.78         3.11 o                         
  -1   1   6        864.55        918.71         8.37 o                         
   0   1   6        100.10        121.21         1.82 o                         
   1   1   6        170.83        189.51         2.67 o                         
   2   1   6          9.15         10.67         0.32 o                         
   3   1   6        175.05        189.12         1.43 o                         
   4   1   6          4.28          6.17         0.21 o                         
   5   1   6          1.51          0.51         0.09 o                         
   6   1   6          3.32          2.65         0.16 o                         
   7   1   6          0.28          0.30         0.10 o                         
   8   1   6         75.52         57.34        12.14 o                         
  -9   2   6         35.20         32.70         0.99 o                         
  -8   2   6          0.71          0.47         0.11 o                         
  -7   2   6          0.05          0.21         0.11 o                         
  -6   2   6         20.89         23.34         0.48 o                         
  -5   2   6        118.18        112.48         1.10 o                         
  -4   2   6          0.09          0.29         0.08 o                         
  -3   2   6        214.96        215.87         1.63 o                         
  -2   2   6        130.24        134.36         1.33 o                         
  -1   2   6        308.68        325.43         4.51 o                         
   0   2   6          5.37          4.85         0.37 o                         
   1   2   6        151.99        143.24         1.08 o                         
   2   2   6          4.95          4.28         0.15 o                         
   3   2   6         49.64         52.68         0.67 o                         
   4   2   6        198.49        187.67         1.65 o                         
   5   2   6          0.71          1.16         0.16 o                         
   6   2   6         99.56         99.07         1.18 o                         
   7   2   6         87.01         96.84         1.45 o                         
   8   2   6          3.28          3.87         0.24 o                         
  -8   3   6          4.23          3.41         0.27 o                         
  -7   3   6         39.30         39.54         0.95 o                         
  -6   3   6          0.76          0.93         0.15 o                         
  -5   3   6        153.64        157.72         1.81 o                         
  -4   3   6        458.33        463.40         3.62 o                         
  -3   3   6         52.38         52.74         0.99 o                         
  -2   3   6        115.77        118.23         1.26 o                         
  -1   3   6        414.42        438.44         3.00 o                         
   0   3   6         38.84         41.49         0.52 o                         
   1   3   6         78.17         86.87         0.92 o                         
   2   3   6          8.66         10.81         0.27 o                         
   3   3   6         94.08         97.78         0.94 o                         
   4   3   6          2.99          3.20         0.16 o                         
   5   3   6          1.64          1.33         0.15 o                         
   6   3   6          3.24          3.10         0.21 o                         
   7   3   6          0.04          0.25         0.09 o                         
  -7   4   6          0.18          0.67         0.16 o                         
  -6   4   6         13.53         13.91         0.47 o                         
  -5   4   6         71.67         72.17         1.23 o                         
  -4   4   6          0.06          0.30         0.10 o                         
  -3   4   6         78.50         82.38         1.30 o                         
  -2   4   6         45.24         45.46         0.73 o                         
  -1   4   6        129.54        131.57         1.39 o                         
   0   4   6          0.03          0.09         0.07 o                         
   1   4   6         43.44         40.99         0.54 o                         
   2   4   6          1.54          0.99         0.10 o                         
   3   4   6         25.10         27.05         0.46 o                         
   4   4   6         93.02         91.68         1.07 o                         
   5   4   6          0.35          0.92         0.13 o                         
   6   4   6         54.84         56.57         0.88 o                         
  -6   5   6          0.10          0.03         0.08 o                         
  -5   5   6         72.80         76.76         1.26 o                         
  -4   5   6        183.58        194.99         2.41 o                         
  -3   5   6         15.41         15.62         0.48 o                         
  -2   5   6         46.47         49.56         0.68 o                         
  -1   5   6        143.41        158.29         1.77 o                         
   0   5   6          7.11          8.55         0.29 o                         
   1   5   6         24.52         27.72         0.47 o                         
   2   5   6          7.82          8.94         0.25 o                         
   3   5   6         35.86         37.22         0.52 o                         
   4   5   6          1.73          2.06         0.13 o                         
   5   5   6          1.34          1.47         0.12 o                         
  -4   6   6          0.05          0.11         0.07 o                         
  -3   6   6         20.56         20.45         0.53 o                         
  -2   6   6         11.64         12.06         0.30 o                         
  -1   6   6         44.85         43.91         0.55 o                         
   0   6   6          0.85          1.07         0.09 o                         
   1   6   6          7.86          7.21         0.22 o                         
   2   6   6          0.30          0.19         0.07 o                         
   3   6   6         10.23          9.95         0.32 o                         
   4   6   6         34.21         24.56         0.51 o                         
  -9   0   7          2.36          1.23         0.20 o                         
  -8   0   7          0.57          0.81         0.19 o                         
  -7   0   7        203.51        221.60         3.44 o                         
  -6   0   7         66.50         70.88         1.56 o                         
  -5   0   7          9.61          8.81         0.40 o                         
  -4   0   7        250.02        229.37         2.48 o                         
  -3   0   7         59.00         68.80         1.11 o                         
  -2   0   7          9.10          6.96         0.27 o                         
  -1   0   7         26.56         24.01         0.69 o                         
   0   0   7        233.71        223.62         2.31 o                         
   1   0   7         58.30         61.96         0.98 o                         
   2   0   7         35.33         30.47         0.59 o                         
   3   0   7        256.04        245.46         2.35 o                         
   4   0   7        618.43        576.04         5.46 o                         
   5   0   7        276.60        260.85         3.16 o                         
   6   0   7         18.50         20.37         1.33 o                         
   7   0   7          0.52          0.31         0.19 o                         
   8   0   7          9.04         10.24         1.06 o                         
  -8   1   7          0.92          1.66         0.20 o                         
  -7   1   7         86.70         89.12         1.22 o                         
  -6   1   7          1.24          1.15         0.15 o                         
  -5   1   7          1.54          1.50         0.14 o                         
  -4   1   7         69.80         68.37         0.82 o                         
  -3   1   7        110.46        111.38         0.97 o                         
  -2   1   7         40.58         48.09         0.66 o                         
  -1   1   7        178.55        173.65         1.47 o                         
   0   1   7         53.40         59.95         0.65 o                         
   1   1   7         39.11         41.35         0.48 o                         
   2   1   7        849.23        815.16         4.09 o                         
   3   1   7        527.17        531.70         3.32 o                         
   4   1   7        285.64        258.23         1.93 o                         
   5   1   7        101.18         88.87         1.09 o                         
   6   1   7          1.27          0.25         0.14 o                         
   7   1   7          5.65          5.86         0.29 o                         
  -8   2   7          0.39          0.67         0.11 o                         
  -7   2   7        163.89        181.87         2.04 o                         
  -6   2   7         51.04         54.56         0.82 o                         
  -5   2   7          6.37          6.57         0.23 o                         
  -4   2   7        195.06        189.19         1.69 o                         
  -3   2   7         44.05         51.26         0.63 o                         
  -2   2   7          6.67          5.34         0.19 o                         
  -1   2   7         19.98         19.98         0.41 o                         
   0   2   7        173.69        172.10         1.20 o                         
   1   2   7         39.08         40.49         0.48 o                         
   2   2   7         27.87         25.40         0.39 o                         
   3   2   7        197.39        196.92         1.56 o                         
   4   2   7        478.86        457.75         3.46 o                         
   5   2   7        206.15        200.33         1.93 o                         
   6   2   7         17.40         17.87         0.43 o                         
   7   2   7          0.48          0.32         0.11 o                         
  -8   3   7          0.50          0.56         0.12 o                         
  -7   3   7         51.76         53.10         0.99 o                         
  -6   3   7          0.84          0.96         0.14 o                         
  -5   3   7          1.07          1.73         0.15 o                         
  -4   3   7         54.84         56.87         0.84 o                         
  -3   3   7         62.59         61.00         0.84 o                         
  -2   3   7         22.01         25.51         0.50 o                         
  -1   3   7         70.69         67.81         0.82 o                         
   0   3   7         26.13         28.55         0.45 o                         
   1   3   7         15.35         15.16         0.31 o                         
   2   3   7        472.53        454.49         2.95 o                         
   3   3   7        296.69        302.64         2.13 o                         
   4   3   7        171.13        163.26         1.49 o                         
   5   3   7         66.79         63.46         1.06 o                         
   6   3   7          1.32          0.55         0.10 o                         
   7   3   7          4.44          3.76         0.25 o                         
  -7   4   7         90.00         77.49         6.12 o                         
  -6   4   7         25.01         26.94         0.98 o                         
  -5   4   7          2.06          2.35         0.18 o                         
  -4   4   7        104.18        107.93         1.25 o                         
  -3   4   7         21.77         25.13         0.49 o                         
  -2   4   7          3.08          2.88         0.17 o                         
  -1   4   7         10.55         11.76         0.35 o                         
   0   4   7         85.17         90.93         1.14 o                         
   1   4   7         14.15         14.58         0.38 o                         
   2   4   7         15.07         14.91         0.36 o                         
   3   4   7        101.73        105.56         1.04 o                         
   4   4   7        244.18        252.94         2.34 o                         
   5   4   7         92.62         95.46         1.23 o                         
   6   4   7         13.81         13.87         0.46 o                         
  -6   5   7          0.41          0.44         0.10 o                         
  -5   5   7          0.61          1.52         0.13 o                         
  -4   5   7         34.91         35.29         0.57 o                         
  -3   5   7         24.91         25.12         0.52 o                         
  -2   5   7          9.09         10.07         0.30 o                         
  -1   5   7         12.72         13.81         0.32 o                         
   0   5   7          8.56          9.29         0.29 o                         
   1   5   7          2.18          2.41         0.16 o                         
   2   5   7        186.58        181.51         1.82 o                         
   3   5   7        115.80        119.05         1.34 o                         
   4   5   7         71.43         67.76         0.96 o                         
   5   5   7         32.26         23.07         0.73 o                         
  -4   6   7         44.48         35.80         0.83 o                         
  -3   6   7          8.70          8.86         0.30 o                         
  -2   6   7          1.15          0.97         0.11 o                         
  -1   6   7          4.77          4.93         0.14 o                         
   0   6   7         34.13         35.10         0.48 o                         
   1   6   7          3.83          4.22         0.17 o                         
   2   6   7          6.61          6.61         0.26 o                         
   3   6   7         41.45         31.83         0.96 o                         
  -8   0   8          4.71          6.65         0.59 o                         
  -7   0   8          5.27          6.44         0.54 o                         
  -6   0   8         22.54         20.85         0.84 o                         
  -5   0   8        689.77        706.14         7.12 o                         
  -4   0   8         32.54         38.05         0.98 o                         
  -3   0   8        280.18        309.90         3.02 o                         
  -2   0   8         65.10         63.02         1.00 o                         
  -1   0   8        201.54        178.55         2.10 o                         
   0   0   8        239.57        232.50         2.47 o                         
   1   0   8        300.95        279.36         2.72 o                         
   2   0   8         89.76         88.40         1.47 o                         
   3   0   8        139.48        143.30         1.75 o                         
   4   0   8         13.11         11.51         0.47 o                         
   5   0   8        201.16        191.77         2.50 o                         
   6   0   8         56.42         63.12         1.88 o                         
   7   0   8          1.13          0.80         0.25 o                         
  -8   1   8          7.29          6.48         0.31 o                         
  -7   1   8        186.59        204.82         2.39 o                         
  -6   1   8          0.46          0.62         0.12 o                         
  -5   1   8        718.95        732.66         5.36 o                         
  -4   1   8        119.10        118.29         1.16 o                         
  -3   1   8        228.34        211.61         1.79 o                         
  -2   1   8        108.80        111.54         1.01 o                         
  -1   1   8         60.16         65.81         0.68 o                         
   0   1   8        142.28        139.90         1.15 o                         
   1   1   8        200.02        192.30         1.36 o                         
   2   1   8          0.34          0.58         0.10 o                         
   3   1   8         26.91         24.64         0.45 o                         
   4   1   8         28.45         24.66         0.48 o                         
   5   1   8          0.11          0.17         0.09 o                         
   6   1   8          0.81          0.77         0.15 o                         
   7   1   8          1.90          2.02         0.21 o                         
  -8   2   8          4.81          5.68         0.29 o                         
  -7   2   8          4.25          4.35         0.32 o                         
  -6   2   8         17.84         16.17         0.41 o                         
  -5   2   8        537.96        557.35         3.85 o                         
  -4   2   8         22.05         24.97         0.42 o                         
  -3   2   8        207.98        230.88         1.85 o                         
  -2   2   8         45.42         44.57         0.62 o                         
  -1   2   8        139.37        129.18         1.12 o                         
   0   2   8        191.62        193.52         1.34 o                         
   1   2   8        230.03        224.56         1.49 o                         
   2   2   8         74.89         75.53         0.73 o                         
   3   2   8        107.01        111.44         1.05 o                         
   4   2   8         10.82         10.13         0.34 o                         
   5   2   8        159.77        152.74         1.57 o                         
   6   2   8         44.60         53.00         1.01 o                         
  -7   3   8        119.01        110.79         2.59 o                         
  -6   3   8          0.47          0.51         0.12 o                         
  -5   3   8        461.81        466.75         4.85 o                         
  -4   3   8         78.74         80.17         1.13 o                         
  -3   3   8        137.55        131.89         1.38 o                         
  -2   3   8         51.45         51.37         0.71 o                         
  -1   3   8         39.69         42.36         0.63 o                         
   0   3   8         83.65         85.99         0.90 o                         
   1   3   8        109.73        108.64         1.04 o                         
   2   3   8          1.14          1.17         0.11 o                         
   3   3   8         14.48         15.02         0.36 o                         
   4   3   8         17.25         15.71         0.42 o                         
   5   3   8          0.40          0.55         0.13 o                         
   6   3   8          0.54          0.33         0.08 o                         
  -6   4   8          9.37          7.32         0.62 o                         
  -5   4   8        275.94        283.18         4.41 o                         
  -4   4   8          7.54          8.65         0.28 o                         
  -3   4   8         95.35        104.87         1.16 o                         
  -2   4   8         17.60         17.50         0.39 o                         
  -1   4   8         52.57         54.82         0.74 o                         
   0   4   8        110.94        118.40         1.36 o                         
   1   4   8        115.98        121.97         1.48 o                         
   2   4   8         47.10         49.82         0.69 o                         
   3   4   8         53.02         55.28         0.71 o                         
   4   4   8          6.44          7.27         0.26 o                         
   5   4   8         84.67         79.14         1.29 o                         
  -5   5   8        213.44        183.67         3.26 o                         
  -4   5   8         39.07         38.30         0.86 o                         
  -3   5   8         59.91         59.36         0.70 o                         
  -2   5   8         14.50         15.28         0.33 o                         
  -1   5   8         20.35         21.05         0.40 o                         
   0   5   8         35.48         39.89         0.56 o                         
   1   5   8         41.10         43.31         0.56 o                         
   2   5   8          2.06          2.14         0.12 o                         
   3   5   8          5.16          5.34         0.29 o                         
   4   5   8          7.13          5.44         0.33 o                         
  -2   6   8          4.76          3.58         0.18 o                         
  -1   6   8         13.36         11.63         0.39 o                         
   0   6   8         52.42         35.89         1.01 o                         
   1   6   8         45.79         32.85         0.87 o                         
  -7   0   9         53.95         57.59         1.26 o                         
  -6   0   9          7.37          7.02         0.44 o                         
  -5   0   9         72.35         77.20         1.86 o                         
  -4   0   9        142.24        137.13         2.02 o                         
  -3   0   9         58.51         60.39         1.05 o                         
  -2   0   9         11.68          8.88         0.43 o                         
  -1   0   9        318.97        297.06         3.37 o                         
   0   0   9        526.12        530.39         4.66 o                         
   1   0   9        459.76        447.52         4.07 o                         
   2   0   9        313.95        318.30         4.22 o                         
   3   0   9          2.29          3.90         0.30 o                         
   4   0   9        167.35        155.62         2.13 o                         
   5   0   9         66.66         80.54         1.81 o                         
   6   0   9          0.83          0.26         0.13 o                         
  -7   1   9         24.09         29.99         0.68 o                         
  -6   1   9         14.21         19.40         0.48 o                         
  -5   1   9          6.65          5.53         0.26 o                         
  -4   1   9          8.71          6.13         0.24 o                         
  -3   1   9        430.56        412.52         3.20 o                         
  -2   1   9          0.06          0.32         0.07 o                         
  -1   1   9        122.98        126.83         1.10 o                         
   0   1   9        229.48        230.31         1.70 o                         
   1   1   9         82.81         82.34         0.81 o                         
   2   1   9         19.63         20.19         0.40 o                         
   3   1   9         34.21         35.82         0.67 o                         
   4   1   9          3.70          2.84         0.18 o                         
   5   1   9         51.62         54.09         0.95 o                         
   6   1   9          3.38          4.40         0.25 o                         
  -7   2   9         45.26         45.74         1.63 o                         
  -6   2   9          6.21          5.85         0.24 o                         
  -5   2   9         58.52         62.91         0.92 o                         
  -4   2   9        121.14        117.77         1.43 o                         
  -3   2   9         43.17         44.99         0.72 o                         
  -2   2   9          9.38          7.83         0.26 o                         
  -1   2   9        254.23        242.73         1.69 o                         
   0   2   9        398.08        402.90         2.66 o                         
   1   2   9        353.13        355.02         2.24 o                         
   2   2   9        249.14        256.76         2.23 o                         
   3   2   9          1.90          3.03         0.16 o                         
   4   2   9        141.18        133.47         1.52 o                         
   5   2   9         52.46         58.73         1.05 o                         
   6   2   9          0.56          0.21         0.15 o                         
  -6   3   9         10.80         12.16         0.78 o                         
  -5   3   9          3.56          2.72         0.23 o                         
  -4   3   9          7.92          6.85         0.30 o                         
  -3   3   9        256.92        258.11         2.37 o                         
  -2   3   9          0.27          0.52         0.09 o                         
  -1   3   9         71.10         78.53         1.01 o                         
   0   3   9        144.68        146.23         1.27 o                         
   1   3   9         61.05         60.57         0.77 o                         
   2   3   9         10.25         10.44         0.29 o                         
   3   3   9         18.44         19.86         0.44 o                         
   4   3   9          2.37          2.22         0.15 o                         
   5   3   9         39.39         40.60         0.84 o                         
  -5   4   9         32.81         31.64         0.80 o                         
  -4   4   9         77.59         77.13         0.92 o                         
  -3   4   9         18.99         18.68         0.36 o                         
  -2   4   9          5.12          5.28         0.20 o                         
  -1   4   9        140.28        148.11         1.54 o                         
   0   4   9        192.30        204.31         1.96 o                         
   1   4   9        176.05        184.81         1.71 o                         
   2   4   9        134.50        141.52         1.45 o                         
   3   4   9          1.08          1.51         0.13 o                         
   4   4   9         87.97         80.39         1.62 o                         
  -4   5   9          5.95          3.91         0.23 o                         
  -3   5   9        105.88         95.93         2.23 o                         
  -2   5   9          0.51          0.79         0.07 o                         
  -1   5   9         27.71         32.08         0.47 o                         
   0   5   9         66.07         66.83         0.93 o                         
   1   5   9         35.70         34.02         0.64 o                         
   2   5   9          3.12          2.75         0.17 o                         
  -7   0  10         16.28         16.36         0.64 o                         
  -6   0  10          4.63          3.34         0.32 o                         
  -5   0  10         24.77         24.00         1.29 o                         
  -4   0  10         18.80         20.43         0.76 o                         
  -3   0  10         19.45         18.57         0.67 o                         
  -2   0  10        243.27        232.35         3.88 o                         
  -1   0  10         25.08         26.02         0.78 o                         
   0   0  10          3.23          3.55         0.32 o                         
   1   0  10         10.74          8.64         0.66 o                         
   2   0  10         72.46         73.03         1.21 o                         
   3   0  10         22.76         26.00         0.69 o                         
   4   0  10          3.29          3.12         0.25 o                         
   5   0  10          2.15          2.16         0.20 o                         
  -7   1  10        162.08        118.04         3.77 o                         
  -6   1  10          0.26          0.64         0.13 o                         
  -5   1  10          6.34          5.45         0.29 o                         
  -4   1  10          7.23          9.97         0.43 o                         
  -3   1  10         55.08         49.72         0.86 o                         
  -2   1  10          0.79          0.17         0.08 o                         
  -1   1  10        260.31        246.75         2.32 o                         
   0   1  10         61.08         72.54         0.94 o                         
   1   1  10        507.94        489.39         3.50 o                         
   2   1  10          5.31          3.55         0.18 o                         
   3   1  10         24.15         23.56         0.58 o                         
   4   1  10         51.53         47.95         0.73 o                         
   5   1  10         48.55         57.08         1.97 o                         
  -6   2  10          2.51          2.12         0.30 o                         
  -5   2  10         23.08         22.38         0.54 o                         
  -4   2  10         15.33         15.95         0.38 o                         
  -3   2  10         15.76         14.97         0.39 o                         
  -2   2  10        190.47        185.88         1.84 o                         
  -1   2  10         18.98         20.91         0.41 o                         
   0   2  10          2.54          2.63         0.16 o                         
   1   2  10          7.41          6.74         0.26 o                         
   2   2  10         63.65         64.75         0.95 o                         
   3   2  10         18.02         22.02         0.51 o                         
   4   2  10          2.79          2.01         0.17 o                         
   5   2  10          0.95          0.97         0.11 o                         
  -5   3  10          3.40          3.01         0.21 o                         
  -4   3  10          3.01          3.84         0.23 o                         
  -3   3  10         33.94         30.35         0.55 o                         
  -2   3  10          0.37          0.09         0.08 o                         
  -1   3  10        164.54        164.63         1.89 o                         
   0   3  10         40.16         47.80         0.69 o                         
   1   3  10        340.80        339.90         2.87 o                         
   2   3  10          1.78          1.13         0.12 o                         
   3   3  10         12.45         10.79         0.38 o                         
   4   3  10         32.28         30.72         0.86 o                         
  -4   4  10          8.82          8.03         0.49 o                         
  -3   4  10          8.89          9.15         0.28 o                         
  -2   4  10         98.80         99.64         1.08 o                         
  -1   4  10          8.85          9.95         0.30 o                         
   0   4  10          1.29          1.75         0.14 o                         
   1   4  10          2.51          3.13         0.18 o                         
   2   4  10         43.60         41.71         0.94 o                         
   3   4  10          9.24          8.09         0.68 o                         
  -1   5  10         73.39         49.45         1.02 o                         
   0   5  10         19.40         14.62         0.35 o                         
  -6   0  11          5.83          6.60         0.38 o                         
  -5   0  11         37.42         39.63         1.10 o                         
  -4   0  11          3.22          2.85         0.22 o                         
  -3   0  11          0.26          0.34         0.13 o                         
  -2   0  11         50.63         49.81         1.64 o                         
  -1   0  11         53.32         62.20         2.22 o                         
   0   0  11          5.83          7.44         0.44 o                         
   1   0  11        135.56        153.11         2.32 o                         
   2   0  11          1.38          1.57         0.24 o                         
   3   0  11         14.63         18.57         0.81 o                         
   4   0  11         14.56         13.93         1.04 o                         
  -6   1  11          0.63          0.30         0.12 o                         
  -5   1  11          0.81          1.10         0.17 o                         
  -4   1  11          0.39          0.41         0.10 o                         
  -3   1  11          1.20          0.69         0.11 o                         
  -2   1  11         90.76         87.52         1.27 o                         
  -1   1  11         55.84         59.95         0.99 o                         
   0   1  11         31.83         28.62         0.63 o                         
   1   1  11          3.61          2.98         0.18 o                         
   2   1  11         22.76         25.29         0.72 o                         
   3   1  11         41.62         44.48         0.83 o                         
   4   1  11         40.85         46.52         1.97 o                         
  -5   2  11         27.67         27.44         0.99 o                         
  -4   2  11          2.11          1.68         0.15 o                         
  -3   2  11          0.26          0.25         0.09 o                         
  -2   2  11         39.00         39.68         0.73 o                         
  -1   2  11         39.77         45.39         0.75 o                         
   0   2  11          4.15          4.53         0.24 o                         
   1   2  11        112.34        126.01         1.40 o                         
   2   2  11          1.22          1.00         0.13 o                         
   3   2  11         12.29         14.03         0.54 o                         
  -4   3  11          0.27          0.29         0.09 o                         
  -3   3  11          0.36          0.12         0.06 o                         
  -2   3  11         70.27         65.42         1.62 o                         
  -1   3  11         31.53         33.62         0.63 o                         
   0   3  11         22.77         20.66         0.50 o                         
   1   3  11          1.91          1.40         0.13 o                         
   2   3  11         13.76         12.85         0.78 o                         
  -2   4  11         18.91         13.88         0.58 o                         
  -1   4  11         17.39         15.37         0.33 o                         
   0   4  11          1.48          1.18         0.09 o                         
  -4   0  12         76.01         71.63         1.42 o                         
  -3   0  12          4.59          3.07         0.52 o                         
  -2   0  12          5.40          8.27         0.63 o                         
  -1   0  12          0.82          0.60         0.25 o                         
   0   0  12          0.08          0.88         0.19 o                         
   1   0  12         16.07         17.57         0.69 o                         
   2   0  12          0.68          1.87         0.21 o                         
  -4   1  12         14.62         14.59         0.43 o                         
  -3   1  12         13.44         17.41         0.46 o                         
  -2   1  12          1.36          4.02         0.23 o                         
  -1   1  12         94.61        100.71         2.49 o                         
   0   1  12         36.60         38.27         0.70 o                         
   1   1  12          0.40          0.34         0.10 o                         
   2   1  12         13.53         15.67         0.55 o                         
  -3   2  12          3.15          1.66         0.16 o                         
  -2   2  12          4.20          5.36         0.26 o                         
  -1   2  12          1.04          1.17         0.15 o                         
   0   2  12          0.00          0.17         0.11 o                         
   1   2  12         10.78         10.13         0.48 o                         
   2   2  12          0.64          1.04         0.15 o                         
  -1   3  12         62.69         46.07         1.77 o                         
                                                                                
